# Supplementary material for: Alterations of the volatile metabolome in mouse models of Alzheimer’s disease
Source: Sci Rep. 2016 Jan 14;6:19495. doi: 10.1038/srep19495 (PMC4725859; doi:10.1038/srep19495)
Supplement: Supplementary Dataset 1 [file srep19495-s1.zip › srep19495-s1.csv]

Sample	strain	sex	genotype
15aug003	APPLd2	M	WT
15aug004	CRND8	M	APP
15aug005	CRND8	M	APP
15aug006	Tg2576	M	WT
15aug007	Tg2576	M	WT
15aug009	Tg2576	M	WT
15aug010	Tg2576	M	APP
15aug011	CRND8	M	WT
15aug012	APPLd2	M	WT
15aug013	Tg2576	F	WT
15aug014	APPLd2	M	WT
15aug016	Tg2576	M	WT
15aug017	Tg2576	M	APP
15aug018	CRND8	M	WT
15aug019	Tg2576	M	WT
15aug020	APPLd2	M	WT
15aug022	Tg2576	M	WT
15aug023	Tg2576	M	APP
15aug024	CRND8	M	APP
15aug025	Tg2576	F	WT
15aug026	APPLd2	M	WT
16aug002	Tg2576	M	APP
16aug003	CRND8	M	WT
16aug004	Tg2576	M	APP
16aug005	APPLd2	M	WT
16aug006	APPLd2	M	WT
16aug007	APPLd2	M	APP
16aug009	Tg2576	M	APP
16aug010	CRND8	M	APP
16aug011	Tg2576	M	APP
16aug012	APPLd2	M	APP
16aug013	APPLd2	M	APP
16aug014	Tg2576	F	WT
16aug016	Tg2576	M	WT
16aug017	Tg2576	M	WT
16aug018	CRND8	M	WT
16aug019	APPLd2	M	APP
16aug020	Tg2576	F	WT
16aug021	Tg2576	F	WT
16aug023	Tg2576	M	APP
16aug024	CRND8	M	APP
16aug025	Tg2576	M	WT
16aug026	CRND8	M	APP
16aug027	Tg2576	F	APP
17aug002	CRND8	M	WT
17aug003	CRND8	M	WT
17aug004	Tg2576	M	WT
17aug005	APPLd2	M	APP
17aug006	APPLd2	M	WT
17aug007	Tg2576	F	WT
17aug008	Tg2576	M	APP
17aug010	Tg2576	M	WT
17aug011	CRND8	M	WT
17aug012	CRND8	M	APP
17aug013	APPLd2	M	WT
17aug014	Tg2576	M	WT
17aug015	APPLd2	M	APP
17aug017	Tg2576	F	WT
17aug018	APPLd2	M	APP
17aug019	Tg2576	F	WT
17aug020	APPLd2	M	APP
17aug021	Tg2576	M	WT
18aug002	APPLd2	M	APP
18aug003	Tg2576	M	APP
18aug004	Tg2576	F	WT
18aug005	Tg2576	F	APP
18aug006	CRND8	M	WT
18aug007	CRND8	M	APP
18aug008	Tg2576	F	WT
18aug010	APPLd2	M	WT
18aug011	Tg2576	M	APP
18aug013	Tg2576	M	WT
18aug014	CRND8	M	WT
18aug015	APPLd2	M	WT
18aug017	Tg2576	M	WT
18aug018	Tg2576	M	APP
18aug020	APPLd2	M	APP
18aug022	CRND8	M	APP
18aug023	APPLd2	M	WT
22aug002	Tg2576	M	APP
22aug003	Tg2576	M	WT
22aug004	Tg2576	M	APP
22aug005	Tg2576	M	APP
