# Supplementary material for: Alterations of the volatile metabolome in mouse models of Alzheimer’s disease
Source: Sci Rep. 2016 Jan 14;6:19495. doi: 10.1038/srep19495 (PMC4725859; doi:10.1038/srep19495)
Supplement: Supplementary Dataset 2 [file srep19495-s2.zip]

Archive with 1 entries (1 files):
- srep19495-s2.csv
