# Supplementary material for: Alterations of the volatile metabolome in mouse models of Alzheimer’s disease
Source: Sci Rep. 2016 Jan 14;6:19495. doi: 10.1038/srep19495 (PMC4725859; doi:10.1038/srep19495)
Supplement: Supplementary Dataset 2 [file srep19495-s2.zip › srep19495-s2.csv]

Scan Nr	Ret(umin)	Mass	Mass_Scan	15aug003	15aug004	15aug005	15aug006	15aug007	15aug009	15aug010	15aug011	15aug012	15aug013	15aug014	15aug016	15aug017	15aug018	15aug019	15aug020	15aug022	15aug023	15aug024	15aug025	15aug026	16aug002	16aug003	16aug004	16aug005	16aug006	16aug007	16aug009	16aug010	16aug011	16aug012	16aug013	16aug014	16aug016	16aug017	16aug018	16aug019	16aug020	16aug021	16aug023	16aug024	16aug025	16aug026	16aug027	17aug002	17aug003
3	3010415	191	191_ 3	3750	2250	3750	2250	3750	2250	3750	2250	3750	2250	3750	2250	3750	2250	3750	2250	3750	2250	3750	2250	3750	2250	3750	2250	3750	2250	3750	2250	3750	2250	3750	2250	3750	2250	3750	2250	3750	2250	3750	2250	4810	2250	3750	2250	3750	2250
5	3020550	42	42_ 5	2250	3750	2250	3750	2250	3750	2250	3750	2250	3750	2250	3750	2250	3750	2250	191743	3750	2250	3750	222063	793332	2250	3750	2250	3750	2250	380151	3750	2250	3750	293904	2250	319526	3750	2250	3750	311616	205165	243501	2250	3750	2250	3750	182503	2250	3750
5	3020550	56	56_ 5	3750	2250	3750	2250	3750	2250	3750	2250	3750	2250	3750	2250	3750	2250	3750	2250	3750	2250	3750	2250	140697	3750	2250	3750	2250	3750	2250	3750	2250	3750	2250	3750	2250	3750	2250	3750	52106	2250	3750	2250	3750	2250	3750	18925	2250	3750
5	3020550	58	58_ 5	3750	1784188	2250	3750	2250	3750	1336857	2250	3750	2250	3750	1179069	1584025	2250	1748324	3750	1199575	2250	1068386	3750	2250	3750	367482	2250	1163811	2230235	1434854	3750	646360	2250	3750	1966149	559921	2250	3750	2250	3750	2250	3750	2188989	2250	3750	2250	3750	3991697	3034769
5	3020550	59	59_ 5	3750	2250	3750	2250	3750	2250	3750	2250	3750	2250	1074822	3750	761154	2250	3750	2250	3750	2250	3750	2250	3750	2250	3750	2250	3750	1082799	2250	3750	2250	3750	2250	845107	3750	2250	948308	3750	2250	3750	2250	3750	2250	3750	412399	2250	3750	2250
5	3020550	61	61_ 5	3750	2250	3750	2250	3750	2250	3750	2250	3750	2250	3750	2250	3750	2250	3750	2250	3750	2250	3750	2250	3750	2250	3750	2250	3750	2250	3750	2250	3750	2250	3750	2250	3750	2250	3750	2250	3750	2250	3750	2250	3750	2250	3750	2250	3750	2250
5	3020550	80	80_ 5	2250	3750	2250	3750	2250	3750	2250	3750	2250	3750	2250	3750	2250	3750	2250	3750	2250	3750	2250	3750	2250	3750	2250	3750	2250	3750	2250	4417	2250	3750	2250	3750	2250	3750	2250	3750	2250	3750	2250	3750	2250	3750	2250	3750	8801	3750
5	3020550	82	82_ 5	2250	3750	2250	3750	2250	3750	2250	3750	2250	3750	2250	3750	2250	3750	2250	3750	2250	3750	2250	3750	2250	3750	2250	3750	2250	3750	2250	3750	2250	3750	2250	3750	2250	3750	2250	3750	2250	3750	2250	3750	2250	3750	2250	3750	2250	3750
5	3020550	83	83_ 5	2250	3750	2250	3750	2250	3750	2250	3750	2250	3750	2250	3750	2250	3750	2250	3750	2250	3750	2250	3750	2250	3750	2250	3750	2250	3750	2250	3750	2250	3750	2250	3750	2250	3750	2250	3750	2250	3750	2250	3750	2250	3750	2250	3750	2250	7506
5	3020550	87	87_ 5	2250	3750	2250	3750	2250	3750	2250	3750	2250	3750	2250	3750	2250	12023	2250	3750	2250	3750	2250	3750	2250	3750	2250	3750	2250	3750	2250	3750	2250	3750	2250	3750	19417	3750	2250	3750	2250	17680	2250	3750	2250	3750	2250	3750	2250	43524
5	3020550	88	88_ 5	3750	2250	3750	2250	3750	2250	3750	9994	3750	9060	3750	2250	3750	2250	3750	2250	3750	2250	3750	2250	3750	2250	3750	2250	3750	2250	3750	2250	3750	2250	3750	11854	3750	2250	3750	2250	4497	2250	3750	2250	3750	2250	3750	2250	3750	2250
5	3020550	94	94_ 5	3750	2250	3750	2250	3750	2250	3750	2250	3750	2250	3750	2250	3750	2250	3750	2250	3750	2250	3750	2250	3750	2250	3750	2250	3750	2250	3750	2250	3750	2250	3750	2250	3750	2250	3750	2250	3750	2250	3750	2250	3750	2250	3750	2250	3750	2250
5	3020550	98	98_ 5	2250	3750	2250	3750	2250	3750	2250	3750	2250	3750	2250	3750	4099	3750	2250	3750	2250	3750	2250	3750	2250	3750	2250	3750	2250	3750	2250	3750	2250	3750	2250	6742	2250	3750	2250	3750	2250	3750	5379	3750	2250	3750	3357	3750	2250	3750
5	3020550	103	103_ 5	3750	2250	3750	2250	3750	2250	3750	2250	3750	2250	3750	2250	3750	8206	3750	2250	3750	2250	3750	2250	3750	2250	3750	2250	3750	2250	3750	2250	3750	2250	3750	2250	6937	2250	3750	2250	3750	2250	3750	2250	3750	5995	3750	2250	3750	2250
5	3020550	110	110_ 5	3750	2250	3750	2250	3750	2250	3750	2250	3750	2250	3750	2250	3750	2250	3750	2250	3750	2250	3750	2250	3750	2250	3750	2250	3750	2250	3750	2250	3750	2250	3750	2250	3750	2250	3750	2250	3750	2250	3750	2250	3750	2250	3750	2250	3750	2250
5	3020550	111	111_ 5	3750	2250	3750	2250	3750	2250	3750	2250	3750	2250	3750	2250	3750	2250	3750	2250	3750	2250	3750	2250	3750	2250	3750	2250	3750	2250	3750	2250	3750	2250	3750	2250	3750	2250	3750	2250	3750	2250	3750	2250	3750	2250	3750	2250	3750	2250
5	3020550	116	116_ 5	2250	3750	2250	3750	2250	3750	2250	3750	2250	3750	2250	3750	2250	3750	2250	3750	2250	3750	2250	3750	2250	3750	2250	3750	2250	3750	2250	3750	2250	3750	2250	3750	2250	3750	2250	3750	2250	3750	2250	3750	2250	3750	2250	3750	2250	4867
5	3020550	119	119_ 5	3750	2250	3750	2250	3750	2250	3750	2250	3750	2250	3750	2250	3750	2250	3750	2250	3750	2250	3750	2250	3750	2250	3750	2250	3750	2250	3750	2250	3750	2250	7161	2250	3750	2250	3750	2250	3750	2250	3750	2250	3750	2250	5266	2250	3750	2250
5	3020550	134	134_ 5	2250	3750	2250	3750	2250	3750	2250	3750	2250	3750	2250	3750	2250	3750	2250	3750	2250	3750	2250	3750	2250	3750	2250	3750	2250	3750	2250	3750	2250	3750	2250	3750	2250	3750	2250	3750	2250	3750	3035	3750	2250	3750	2250	3750	2250	3750
5	3020550	143	143_ 5	3750	2250	3750	2250	3750	2250	3750	2250	3750	2250	3750	2250	3750	2250	3750	2250	3750	2250	3750	2250	3750	2250	3750	2250	3750	2250	3750	2250	3750	2250	3750	2250	3750	2250	3750	2250	3750	2250	3750	2250	3750	2250	3750	2250	4194	2250
5	3020550	149	149_ 5	3750	2250	3750	2250	3750	2250	3750	2250	3750	2250	3750	2250	3750	2250	3750	7212	3750	2250	3750	2250	3750	2250	3750	2250	3750	2250	3750	2250	3750	2250	3750	2250	3750	2250	3750	2250	3750	2250	3750	2250	3750	2250	3750	2250	3750	2250
5	3020550	163	163_ 5	2250	3750	2250	3750	2250	3750	2250	3750	2250	3750	2250	3750	2250	3750	2250	3750	2250	3750	2250	3750	2250	3750	2250	3750	2250	3750	2250	3750	2250	3750	2250	3750	2250	3750	2250	3750	2250	3750	2250	3750	2250	3750	2250	4678	2250	8617
5	3020550	167	167_ 5	3750	2250	3750	2250	3750	2250	3750	2250	3750	2250	3750	2250	3750	2250	3750	2250	3750	2250	3750	2250	3750	2250	3750	2250	3750	2250	3750	2250	3750	2250	3750	2250	3750	2250	3750	2250	3750	2250	3750	2250	3750	2250	3750	2250	3750	2250
5	3020550	178	178_ 5	2250	3750	2250	3750	2250	3750	2250	3750	2250	3750	2250	3750	2250	3750	2250	3750	2250	3750	2250	3750	2250	3750	2250	3750	2250	3750	2250	3750	2250	3750	2250	3750	2250	3750	2250	3750	2250	3750	2250	3750	2250	3750	2250	3750	2250	3750
5	3020550	190	190_ 5	5202	5762	4566	4906	4228	6167	3750	7107	3750	4144	3750	5941	4055	3381	3750	3378	3750	3230	3750	5084	3750	5787	3824	2250	3750	6083	4148	3470	3750	2250	3750	2250	3750	5708	3750	3450	3750	2250	3750	2250	3750	3287	6141	3567	7905	7267
5	3020550	192	192_ 5	3750	2250	3750	2250	3750	2250	3750	2250	3750	2250	3750	2250	3750	2250	3750	2250	3750	2250	3750	2250	3750	2250	3750	2250	3750	2250	3750	2250	3750	2250	3750	2250	3750	2250	3750	2250	3750	2250	3750	2250	3750	2250	3750	2250	3750	4298
5	3020550	193	193_ 5	3750	2250	3750	2250	3750	2250	3750	2250	3750	2250	3750	2250	3750	2250	3750	2250	3750	2250	3750	2250	3750	2250	3750	2250	3750	2250	3750	2250	3750	2250	3750	2250	3750	2250	3750	2250	4248	2250	3750	2250	3750	2250	3750	3223	3750	2250
5	3020550	208	208_ 5	2250	3750	2250	3750	2250	3750	2250	3750	2250	3750	2250	3750	2250	3750	2250	58066	3750	2250	3750	2250	3750	2250	3750	2250	3750	2250	3750	2250	3750	2250	3750	2250	3750	2250	3750	2250	3750	2250	3750	2250	3750	2250	3750	2250	3750	2250
5	3020550	209	209_ 5	3750	2250	3750	2250	3750	2250	3750	2250	3750	2250	3750	2250	5849	2250	3750	2250	3750	2250	3750	2250	3750	2250	3750	2250	3750	2250	3750	2250	3973	2250	6904	2250	3750	2250	5050	2250	3750	8862	3750	2250	3750	2250	7078	2250	3750	2250
5	3020550	210	210_ 5	2250	3750	2250	3750	2250	3750	2250	3750	2250	3750	2250	3750	2250	3750	2250	3750	2250	3750	2250	3750	2250	3750	2250	3750	2250	3750	2250	3750	2250	3750	2250	3750	2250	3750	2250	3750	2250	3750	2250	3750	2250	3750	2250	3750	2250	3750
6	3025617	93	93_ 6	2250	3750	2250	3750	2250	3750	2250	3750	2250	3750	2250	3750	2250	3750	2250	3750	2250	3750	2250	3750	2250	3750	2250	3750	2250	3750	2250	3750	2250	3750	2250	3750	2250	3750	2250	3750	2250	3750	2250	3750	2250	3750	2250	3750	2250	3750
6	3025617	95	95_ 6	3750	2250	3750	13842	3750	10442	3750	2250	3750	6635	3750	2250	3750	2250	3750	9369	5909	2250	6341	6954	3750	6406	3750	3460	9097	3962	3750	4461	3750	3761	3795	4676	3750	7882	3750	5674	5545	2250	3750	2250	3750	4013	3750	3919	8618	7187
6	3025617	106	106_ 6	2250	3750	2250	3750	2250	3750	2250	3750	2250	3750	2250	3750	2250	3750	2250	3750	2250	3750	2250	3750	3191	3750	2250	3750	2250	3750	2250	3750	2250	3750	2250	3750	2250	3750	2250	3750	2250	3750	2250	3750	2250	3750	2250	3750	2250	3750
6	3025617	130	130_ 6	3750	2250	3750	2250	3750	2250	3750	2250	3750	2250	3750	2250	3750	2250	3750	2250	3750	2250	3750	2250	3750	2250	3750	2250	3750	2250	3750	2250	3750	2250	3750	2250	3750	2250	3750	2250	3750	2250	3750	2250	3750	2250	3750	2250	4909	3658
6	3025617	175	175_ 6	3750	2250	3750	2250	3750	2250	3750	2250	3750	2250	3750	2250	3750	2250	3750	2250	3750	2250	3750	2250	3750	2250	3750	2250	3750	2250	3750	2250	3750	2250	3750	2250	3750	2250	3750	2250	3750	2250	3750	2250	3750	2250	3750	2250	4887	2250
7	3030685	96	96_ 7	2250	3750	2250	3750	2250	3750	2250	3750	2250	3750	2250	3750	2250	3750	2250	3750	2250	3750	10020	2250	3750	2250	3750	2250	3750	2250	3750	2250	31444	2250	3750	2250	3750	2250	3750	2250	41525	11709	20377	3750	2250	3750	2250	3750	2250	3750
7	3030685	99	99_ 7	2250	3750	2250	3750	2250	3750	2250	3750	2250	3750	2250	3750	4481	3750	2250	3750	2250	3750	2250	3750	2250	3750	2250	3750	2250	3750	2250	3750	2250	3750	2250	3750	2250	3750	2250	3750	2250	3750	4304	3750	2250	3750	2250	3750	2250	3750
7	3030685	127	127_ 7	3750	2250	3750	2250	3750	2250	3750	2250	3750	2250	3750	2250	3750	2250	3750	2250	3750	2250	3750	2250	3750	2250	3750	2250	3750	2250	3938	2250	3750	2250	3750	2250	3750	2250	3750	2250	3750	2250	3750	2250	3750	2250	3750	2250	3750	2250
8	3035752	33	33_ 8	3750	2250	3750	2250	6554	4620	5852	2250	3750	2250	3750	2250	3750	2250	3750	2250	3750	2250	3750	2250	3750	3021	3750	2250	3750	2250	3750	2250	3750	2250	3750	3207	3750	2250	3750	4364	3750	2250	3750	2250	3750	2250	3750	2250	3750	2250
8	3035752	34	34_ 8	17454	17314	10090	14374	16751	15505	14869	14690	14835	16034	13442	12879	11979	11935	13012	12603	12211	13649	12001	15902	14199	14188	10975	13133	12232	16212	13296	12564	12099	16815	12251	13748	10834	12679	12615	13583	12733	12175	12584	13796	6037	9312	9600	11777	27211	38123
8	3035752	132	132_ 8	3750	2250	3750	2250	3750	2250	3750	2250	3750	2250	3750	2250	3750	2250	3750	2250	3750	2250	3750	2250	3750	2250	3750	2250	3750	2250	3750	2250	3750	2250	3750	2250	3750	4299	3750	2250	3750	2250	3750	2250	3750	2250	3750	2250	3750	9348
8	3035752	206	206_ 8	4346	10133	3750	2250	3750	2250	3750	3764	3750	3996	3750	3072	3750	2250	3750	2250	3750	2250	4502	8171	3750	2250	3750	2250	4380	2250	3750	3586	3750	2250	3750	2250	3750	2250	3750	2250	3750	2250	6983	5190	3750	2250	3750	6189	9662	4296
9	3040820	36	36_ 9	3750	2250	3750	2250	3750	2250	3750	2250	3750	2250	3750	2250	3750	2250	3750	2250	3750	2250	3750	2250	3750	2250	3750	2250	3750	2250	3750	2250	3750	2250	3750	2250	3750	2250	3750	2250	3750	2250	3750	2250	3750	2250	3750	2250	3750	2250
9	3040820	115	115_ 9	3750	2250	3750	2250	3750	2250	3750	2250	3750	2250	3750	2250	3750	2250	3750	2250	3750	2250	3750	2250	3750	2250	3750	2250	3750	2250	3750	2250	3750	2250	3750	2250	3971	2250	3750	2250	3750	2250	3750	2250	3750	2250	3750	2250	3750	2250
9	3040820	121	121_ 9	3750	2250	3750	2250	3750	2250	3750	2250	3750	2250	3750	2250	3750	2250	3750	2250	3750	2250	3750	2250	3750	2250	3750	2250	3750	2250	3750	2250	3750	2250	3750	2250	3750	2250	3750	2250	3750	2250	3750	2250	3750	2250	3750	2250	3750	2250
9	3040820	131	131_ 9	3750	2250	3750	2250	3750	2250	3750	2250	3750	2250	3750	2250	3750	2250	3750	2250	3750	2250	3750	2250	3750	2250	3750	3288	3750	2250	3750	2250	3750	2250	3750	2250	3750	2250	3750	2250	3750	2250	3750	2250	3750	2250	3750	2250	3750	8904
9	3040820	165	165_ 9	2250	3750	2250	3750	2250	3750	2250	3750	2250	3750	2250	3750	2250	3750	2250	3750	2250	3750	2250	3750	2250	3750	2250	3750	2250	3750	2250	3750	2250	3750	2250	3750	2250	3750	2250	3750	2250	3750	2250	3750	2250	3750	2250	3750	2250	3750
9	3040820	176	176_ 9	2250	3750	2250	3750	2250	3750	2250	3750	2250	3750	2250	3750	2250	3989	2250	3750	2250	3750	2250	3750	2250	3750	2250	3750	2250	3750	2250	3750	2250	3750	2250	3750	2250	3750	2250	4850	2250	3750	2250	3750	2250	3750	2250	3750	2250	3750
9	3040820	191	191_ 9	3750	2250	3750	2250	3750	2250	3750	2250	3750	2250	3750	2250	3750	2250	3750	2250	3750	2250	3750	2250	3750	2250	3750	2250	3750	2250	3750	2250	3750	2250	3750	2250	4842	2250	3750	2250	3750	6502	3750	2250	5196	2250	3750	2250	3750	2250
9	3040820	206	206_ 9	2250	3750	2250	3750	2250	3750	2250	3750	2250	3750	2250	3750	2250	3750	2250	3750	2250	3750	2250	3750	2250	3750	2250	3750	2250	3750	2250	3750	2250	3750	2250	3750	2250	3750	2250	3750	2250	3750	2250	3750	2250	3750	2250	3750	3467	3750
10	3045887	82	82_ 10	3750	2250	3750	2250	3750	2250	3750	2250	3750	2250	3750	2250	3750	2250	3750	2250	3750	2250	3750	2250	3750	2250	3750	6044	3750	2250	3750	2250	3750	2250	3750	2250	3750	2250	5424	2250	3750	2250	3750	2250	3750	2250	3750	2250	3750	2250
10	3045887	90	90_ 10	3750	2250	3750	2250	3750	2250	3750	2250	3750	2250	3750	2250	3750	2250	3750	3965	3750	2250	3750	2250	3750	2250	3750	2250	3750	2250	3750	2250	3750	2250	3750	2250	3750	2250	3750	2250	3750	2250	3750	2250	3750	2250	3750	2250	3750	2250
10	3045887	112	112_ 10	2250	3750	2250	3750	6938	3750	2250	3750	2250	3750	2250	3750	2250	3750	2250	3750	2250	3750	2250	3750	2250	3750	2250	3750	2250	3750	2250	3750	2250	3750	2250	3750	2250	3750	2250	3750	2250	3750	2250	9634	2250	3750	2250	3750	5025	3750
10	3045887	114	114_ 10	3750	2250	3750	2250	3750	2250	3750	2250	3750	2250	3750	2250	3750	2250	3750	2250	3750	2250	3750	2250	3750	2250	3750	2250	3750	2250	3750	2250	3750	2250	4134	2250	3750	2250	3750	2250	3750	2250	3750	2250	3750	2250	3750	2250	5641	4017
10	3045887	118	118_ 10	2250	3750	3829	4120	3585	3750	2250	3750	2250	3750	2250	3904	2250	4487	2250	3750	3390	3750	2250	3750	2250	3750	2250	3750	2250	3750	2250	5246	2250	4007	2250	3750	2250	3750	2250	3750	2250	3750	2250	3750	2250	3750	2250	3750	10078	6401
10	3045887	146	146_ 10	5228	3750	2250	3750	2250	3750	2250	3750	2250	3750	2250	3750	2250	3750	2250	3750	2250	3750	2250	3750	2250	3750	2250	3750	2250	3750	2250	3750	2250	3750	2250	3750	2250	3750	2250	3750	2250	3750	2250	3750	2250	3750	2250	3750	3411	3750
11	3050955	74	74_ 11	2250	3750	2250	3750	2250	3750	2250	3750	2250	3750	2250	3750	2250	3750	2250	3750	2250	3750	2250	3750	2250	3750	2250	3750	2250	3750	2250	3750	2250	3750	2250	3750	2250	3750	2250	3750	2250	3750	2250	3750	2250	3750	2250	3750	2250	3750
11	3050955	177	177_ 11	2250	3750	2250	3750	2250	3750	2250	3750	2250	3750	2250	3750	2250	3750	2250	3750	2250	3750	2250	3750	2250	3750	2250	3750	2250	3750	2250	3750	2250	3750	2250	3750	2250	3750	2250	3750	2250	3750	2250	3750	2250	3750	2250	3750	2250	3750
12	3056022	73	73_ 12	3750	2250	3750	2250	3750	2250	3750	2250	41414	3750	2250	3750	2250	3750	2250	3750	2250	3750	2250	3750	2250	3750	2250	3750	2250	3750	2250	3750	2250	3750	2250	3750	54014	2250	3750	2250	3750	32278	51534	3750	2250	34951	2250	55009	3750	2250
12	3056022	88	88_ 12	3750	2250	3750	2250	3750	2250	3750	5669	3750	2250	3750	2250	3750	2250	3750	2250	3750	2250	3750	2250	3750	2250	3750	2250	3750	2250	3750	2250	3750	2250	3750	8264	3750	2250	3750	2250	3750	2250	3750	2250	3750	2250	3750	2250	3750	2250
12	3056022	89	89_ 12	3750	2250	3750	2250	3750	2250	3750	2250	3750	2250	3750	2250	3750	2250	3750	2250	3750	2250	3750	2250	3750	2250	3750	2250	3750	2250	3750	2250	3750	2250	3750	2250	3750	2250	3750	2250	3750	2250	3750	2250	3750	2250	3750	2250	3750	2250
12	3056022	97	97_ 12	2250	3750	2250	3750	2250	3750	2250	3750	2250	3750	2250	3750	2250	19113	2250	8053	2250	3750	2250	3750	2250	3750	3632	3750	2250	3750	2250	3750	3932	3750	6739	8082	6539	3750	6074	3750	6306	4840	3809	3750	2250	7715	9462	18568	2250	14835
12	3056022	117	117_ 12	3750	2250	3750	2250	3750	2250	3750	2250	3750	2250	3750	2250	3750	2250	3750	2250	3750	2250	3750	2250	3750	2250	3750	2250	3750	2250	3750	2250	3750	2250	3750	2250	3750	2250	5361	2250	3750	2250	3750	2250	3750	2250	3750	2250	3750	2250
12	3056022	189	189_ 12	3750	2250	3750	2250	3750	2250	3750	2250	3750	2250	3750	2250	3750	2250	3750	2250	3750	2250	3750	2250	3750	2250	3750	2250	3750	2250	3750	2250	3750	2250	3750	2250	3750	2250	3750	2250	3750	2250	3750	2250	3750	2250	3750	2250	4993	3096
13	3061088	101	101_ 13	3750	2250	3750	2250	3750	2250	3750	2250	3750	2250	3750	2250	3750	2250	3750	2250	3750	2250	3750	2250	3750	2250	3750	2250	3837	2250	3750	2250	3750	2250	3750	2250	3750	2250	3750	2250	3750	2250	3750	7559	3750	2250	3750	2250	3750	2250
13	3061088	102	102_ 13	2250	3750	2250	3750	2250	3750	2250	3750	2250	3750	2250	3750	2250	3750	2250	4671	2250	3750	2250	3750	2250	3750	2250	3750	5556	3750	2250	3750	2250	3750	2250	3750	2250	3750	2250	3750	2250	3750	2250	3750	2250	3750	2250	3750	2250	3750
13	3061088	103	103_ 13	2250	3750	2250	3750	2250	3750	2250	3750	2250	3750	2250	3750	2250	3750	2250	3750	2250	3750	2250	3750	2250	3750	2250	3750	2250	3750	2250	3750	2250	3750	2250	3750	5002	3750	2250	3750	2250	3750	2250	3750	2250	3750	2250	3750	2250	3750
13	3061088	119	119_ 13	2250	3750	2250	3750	2250	3750	2250	3750	2250	3750	2250	3750	2250	3750	2250	3750	2250	3750	2250	3750	2250	3750	2250	3750	2250	3750	2250	3750	2250	3750	2250	3750	2250	3750	2250	3750	2250	3750	2250	3750	2250	3750	2250	3750	2250	3750
13	3061088	209	209_ 13	2250	3750	2250	3750	2250	3750	2250	3750	2250	3750	2250	3750	2250	3750	2250	3750	2250	3750	2250	3750	2250	3750	2250	3750	2250	3750	2250	3750	2250	3750	3607	3750	2250	3750	2250	3750	2250	3750	2250	3750	2250	3750	2250	3750	2250	3750
13	3061088	253	253_ 13	2250	3750	2250	3750	2250	3750	2250	3750	2250	3750	2250	3750	2250	3750	2250	3750	2250	3750	2250	3750	2250	3750	2250	3750	2250	3750	2250	3750	2250	3750	2250	3750	2250	3750	2250	3750	2250	3750	2250	3750	2250	3750	2250	3750	4752	3750
14	3066157	43	43_ 14	216911	368694	120588	173653	219210	370259	195428	413219	210163	312609	370932	208922	285856	211585	310389	585463	246296	2250	301432	2132808	3356785	169574	126393	239903	204720	261935	296283	3750	141757	425607	932476	328244	3175277	239903	240048	2250	1210542	1798655	3125102	546531	187639	846615	208468	2126323	440695	343517
14	3066157	72	72_ 14	58343	64719	3750	54269	62761	84210	58443	113898	49528	89942	81623	48949	75636	48366	64932	3750	68107	133305	87664	649009	70319	3750	31337	44313	53276	54051	60672	3750	20983	3750	61006	80867	857896	49880	41352	57814	74376	465488	888846	120085	31608	27610	47182	574761	119861	2250
14	3066157	133	133_ 14	2250	3750	2250	3750	2250	3750	2250	3750	2250	3750	2250	3750	2250	3750	2250	3750	2250	3750	2250	3750	2250	3750	2250	3750	2250	3750	2250	3750	2250	3750	2250	3750	2250	3750	2250	3750	2250	8590	2250	3750	2250	3750	2250	3750	2250	3750
14	3066157	164	164_ 14	2250	3750	2250	3750	3312	3750	2250	3750	2250	3750	2250	3750	2250	3750	2250	3750	2250	3750	2250	3750	2250	3750	2250	3750	2250	3750	2250	3750	2250	3750	2250	3750	2250	3750	2250	3750	2250	3750	2250	3750	2250	3750	2250	3750	2250	3883
15	3071223	34	34_ 15	15469	16436	2250	13729	14586	16267	13249	12993	12146	14845	14295	12577	11797	11476	2250	11635	13119	12254	12286	14123	13331	12491	10740	15170	2250	13708	10846	12511	11799	14030	11453	10744	12212	11531	12077	12697	10490	11159	12624	11463	5946	9750	10718	11319	39217	32860
15	3071223	81	81_ 15	3750	2250	3750	2250	3750	2250	3750	2250	3750	2250	3750	2250	3750	3732	3750	5849	3750	2250	3750	2250	3750	2250	3750	2250	3750	2250	3750	2250	3750	2250	3750	2250	3786	2250	3750	2250	3750	3646	3750	2250	3750	2250	3750	2250	3750	10227
15	3071223	105	105_ 15	2250	3750	2250	3750	2250	3750	2250	3750	2250	3750	2250	3750	2250	3750	2250	3750	2250	3750	2250	3750	2250	3750	2250	3750	2250	3750	2250	3750	2250	3750	2250	3750	2250	3750	2250	3750	2250	3750	2250	4149	2250	3750	2250	3750	2250	3750
16	3076292	33	33_ 16	3750	2250	3750	2250	3750	2250	3750	2250	3750	2250	3750	2250	3750	2250	3750	2250	3750	2250	3750	2250	3750	3323	3750	2250	3750	2250	3750	2250	3750	2250	3750	2250	3750	2250	3750	3623	3750	2250	3750	2250	3750	2250	3750	2250	3750	2250
16	3076292	98	98_ 16	3750	2250	3750	2250	3750	2250	3750	2250	3750	2250	3750	2250	3750	2250	3750	2250	3750	2250	3750	2250	3750	2250	3750	2250	3750	2250	3750	2250	3750	2250	3750	2250	3750	2250	3750	2250	3750	2250	3750	2250	3750	2250	3750	2250	3750	2250
16	3076292	146	146_ 16	3750	2250	3750	2250	3750	5267	3750	2250	3750	3036	3750	3603	3750	2250	3750	2250	3750	2250	3750	3157	3750	2250	3750	2250	3750	2250	3750	3061	3750	2250	3750	2250	3750	2250	3750	2250	3750	2250	3750	2250	3750	2250	3750	2250	8308	2250
16	3076292	162	162_ 16	2250	3750	2250	3750	2250	3750	2250	3750	2250	3750	2250	3750	2250	3750	2250	3750	2250	3750	2250	3750	2250	3750	2250	3750	2250	3750	2250	3750	2250	3750	2250	3750	2250	3750	2250	3750	2250	3750	2250	3750	2250	3750	2250	3750	2250	3750
16	3076292	190	190_ 16	2250	3750	2250	3750	2250	3750	2250	3750	2250	3750	2250	3750	2250	3750	2250	3750	2250	3750	2250	3750	2250	3750	2250	3750	2250	3750	2250	3750	2250	3750	2250	3750	2250	3750	2250	3750	2250	3750	2250	3750	2250	3750	2250	3750	2250	3750
16	3076292	210	210_ 16	3750	2250	3750	2250	3750	2250	3750	2250	3750	2250	3750	2250	3750	2250	3750	2250	3750	2250	3750	2250	3750	2250	3750	2250	3750	2250	3750	2250	3750	2250	3750	2250	3750	2250	3750	2250	3750	2250	3750	2250	3750	2250	3750	2250	3750	3475
17	3081358	95	95_ 17	2250	3750	2250	3750	2250	3750	2250	3750	2250	3750	2250	3750	2250	3750	2250	3750	2250	3750	3427	3750	2250	3750	2250	3750	2250	3750	2250	3750	2250	3750	2250	3750	2250	3750	2250	3750	2250	3750	2250	3750	2250	3750	2250	3750	7767	3750
17	3081358	104	104_ 17	3750	2250	3750	2250	3750	2250	3750	2250	3750	2250	3750	2250	4125	2250	3750	2250	3750	2250	3750	2250	3750	2250	3750	2250	3750	2250	3750	2250	3750	2250	3905	2250	3750	2250	3750	2250	3750	2250	3750	2250	3750	2250	3750	2250	3750	10187
17	3081358	112	112_ 17	3750	2250	3750	2250	3750	2250	3750	2250	3750	2250	3750	2250	3750	2250	3750	2250	3750	2250	3750	2250	3750	2250	3750	2250	3750	2250	3750	2250	3750	2250	3750	2250	3750	2250	3750	2250	3750	2250	3750	11059	3750	2250	3750	2250	3750	2250
17	3081358	160	160_ 17	2250	3750	2250	3750	2250	3750	2250	3750	2250	3750	2250	3750	2250	3750	2250	3750	2250	3750	2250	3750	2250	3750	2250	3750	2250	3750	2250	3750	2250	3750	2250	3750	2250	3750	2250	3750	2250	3750	2250	3750	2250	3750	2250	3750	7175	3750
17	3081358	194	194_ 17	3750	2250	3750	2250	3750	2250	3750	2250	3750	2250	3750	2250	3750	2250	3750	2250	3750	2250	3750	2250	3750	2250	3750	2250	3750	2250	3750	2250	3750	2250	3750	2250	3750	2250	3750	2250	3750	2250	3750	2250	3750	2250	3750	2250	3750	2250
18	3086427	96	96_ 18	3750	2250	3750	2250	3750	2250	3750	2250	3750	2250	3750	2250	3750	2250	3750	2250	3750	2250	3750	2250	3750	2250	3750	2250	3750	2250	3750	2250	3750	2250	3750	2250	3750	2250	3750	2250	3750	2250	3750	2250	3750	2250	3750	2250	3750	2250
18	3086427	131	131_ 18	2250	3750	2250	3750	2250	3750	2250	3750	2250	3750	2250	3750	2250	3750	2250	3750	2250	3750	2250	3750	2250	3750	2250	3750	2250	3750	2250	3750	2250	3750	2250	3750	2250	3750	2250	3750	2250	3750	2250	3750	2250	3750	2250	3750	2250	5620
18	3086427	147	147_ 18	3750	2250	3750	2250	3750	2250	3750	2250	3750	2250	3750	2250	3750	2250	3750	2250	3750	2250	3750	2250	3750	2250	3750	2250	3750	2250	3750	2250	3750	2250	3750	2250	4126	2250	3750	2250	3750	2250	3750	2250	3750	2250	5188	4926	3750	2250
20	3096562	97	97_ 20	3750	2250	3750	2250	3750	2250	3750	2250	3750	2250	3750	2250	3750	20149	3750	8962	3750	2250	3750	2250	3750	2250	3750	2250	3750	2250	3750	2250	3750	2250	3750	2250	3750	2250	3750	2250	3750	2250	4036	2250	3750	4514	7733	12549	3750	2250
20	3096562	120	120_ 20	2250	3750	2250	3750	2250	3750	3151	3750	2250	3750	2250	3750	2250	3750	2250	3750	2250	3750	2250	3750	2250	3750	2250	3750	2250	3750	2250	3750	2250	3750	2250	3750	2250	3750	2250	3750	2250	3750	2250	3750	2250	3750	2250	3750	2250	3750
20	3096562	134	134_ 20	3750	2250	3750	2250	3750	2250	3750	2250	3750	2250	3750	2250	3750	2250	3750	2250	3750	2250	3750	2250	3750	2250	3750	2250	3750	2250	3750	2250	3750	2250	3750	2250	3750	2250	3750	2250	3750	2250	3750	2250	3750	2250	3750	2250	3750	2250
21	3101628	192	192_ 21	2250	3750	2250	3750	2250	3750	2250	3750	2250	3750	2250	3750	2250	3750	2250	3750	2250	3750	2250	3750	2250	3750	2250	3750	2250	3750	2250	3750	2250	3750	2250	3750	2250	3750	2250	3750	2250	3750	2250	3750	2250	3750	2250	3750	2250	3942
21	3101628	208	208_ 21	2250	3750	2250	3750	2250	3750	2250	3750	2250	3750	2250	3750	2250	3750	2250	3750	2250	3750	2250	3750	2250	3750	2250	3750	2250	3750	2250	3750	2250	3750	2250	3750	2250	3750	2250	3750	2250	3750	2250	3750	2250	3750	2250	3750	2250	3750
22	3106697	66	66_ 22	3750	2250	3750	2250	3750	2250	3750	2250	3750	2250	3750	2250	3750	2250	3750	2250	3750	2250	3750	2250	7548	2250	3750	2250	4274	2250	3750	2250	3750	2250	3750	2250	3750	2250	3750	2250	3750	2250	3750	2250	3750	2250	3750	2250	7928	2250
22	3106697	132	132_ 22	2250	3750	2250	3750	2250	3750	2250	3750	2250	3750	2250	3750	2250	3750	2250	3750	2250	3750	2250	3750	2250	3750	2250	3750	2250	3750	2250	3750	2250	5695	2250	3750	2250	3750	2250	3750	2250	3750	2250	3750	2250	3750	2250	3750	3467	13338
23	3111763	112	112_ 23	2250	3750	2250	3750	2250	3750	2250	3750	2250	3750	2250	3750	2250	3750	2250	3750	2250	3750	2250	3750	2250	3750	2250	3750	2250	3750	2250	3750	2250	3750	2250	3750	2250	3750	2250	3750	2250	3750	2250	11745	2250	3750	2250	3750	2250	3750
23	3111763	135	135_ 23	2250	3750	2250	3750	2250	3750	2250	3750	2250	3750	2250	3750	2250	3750	2250	3750	2250	3750	2250	3750	2250	3750	2250	3750	2250	3750	2250	3750	2250	3750	2250	3750	2250	3750	2250	3750	2250	3750	2250	3750	2250	3750	2250	3750	2250	3750
23	3111763	162	162_ 23	4656	3504	3750	2250	3750	2250	3750	2250	3750	2250	3750	6450	3750	2250	3750	2250	3750	2250	3750	3964	3750	2250	3750	2250	3750	2250	3750	3323	3750	2250	3750	2250	3750	2250	3750	2250	3750	2250	3750	2250	3750	2250	3750	2250	11148	3041
24	3116830	147	147_ 24	2250	3750	2250	3750	2250	3750	2250	3750	2250	3750	2250	3750	2250	3750	2250	3750	2250	3750	2250	3750	2250	3750	2250	3750	2250	3750	2250	3750	2250	3750	2250	3750	2250	3750	2250	3750	2250	3750	2250	3750	2250	3750	3016	3981	2250	3750
24	3116830	148	148_ 24	5610	3750	2250	3869	2250	4220	2250	3750	2250	3750	4793	3750	2250	3750	5977	3750	2250	3750	2250	3750	2250	3750	2250	3750	4657	3750	2250	3750	2250	3750	3395	8861	2250	3750	2250	3750	2250	3750	2250	3750	2250	3750	2250	3750	7413	3750
24	3116830	209	209_ 24	3750	2250	3750	2250	3750	2250	3750	2250	3750	2250	3750	2250	3750	2250	3750	2250	3750	2250	3750	2250	3750	2250	3750	2250	3750	2250	3750	2250	3750	2250	3750	2250	3750	2250	3750	2250	3750	2250	3750	2250	3750	2250	3750	2250	3750	2250
25	3121898	115	115_ 25	2250	3750	2250	3750	2250	3750	2250	3750	2250	3750	5734	3750	2250	3750	2250	3750	2250	3750	2250	3750	2250	3750	2250	3750	13641	3750	2250	3750	2250	3750	14324	17523	5343	3750	2250	3750	2250	3750	2250	3750	2250	3750	2250	3750	2250	3750
25	3121898	116	116_ 25	3750	2250	3750	2250	3750	2250	3750	2250	3750	2250	3750	2250	3750	2250	3750	2250	3750	2250	4002	2250	3750	2250	3750	2250	3750	2250	3750	2250	3750	2250	3750	2250	3750	2250	3750	2250	3750	2250	3750	2250	3750	2250	3750	2250	3750	5545
26	3126965	34	34_ 26	14858	14403	3750	12825	13422	14617	11261	13294	9626	12768	13656	11632	11963	9616	3750	11884	13104	10590	11243	13846	12757	13239	9242	2250	3750	11989	8486	12014	11532	13520	10850	9498	13228	10552	12018	13125	11272	10590	11001	10143	5567	9429	10168	9920	30845	30522
26	3126965	149	149_ 26	2250	3750	2250	3750	2250	3750	2250	3750	2250	3750	2250	3750	2250	3750	2250	4709	2250	3750	2250	3750	2250	3750	2250	3750	15751	3750	2250	3750	2250	3750	25528	16956	2250	3750	3850	3750	2250	3750	5288	3750	2250	3750	3635	3750	2250	3750
26	3126965	177	177_ 26	3750	2250	3750	2250	3750	2250	3750	2250	3750	2250	3750	2250	3750	2250	3750	2250	3750	2250	3750	2250	3750	2250	3750	2250	3750	2250	3750	2250	3750	2250	3750	2250	3750	2250	3750	2250	3750	2250	3750	2250	3750	2250	3750	2250	3750	2250
27	3132033	79	79_ 27	3750	2250	3750	2250	3750	2250	3750	2250	3750	2250	3750	2250	3750	2250	3750	2250	3750	2250	3750	2250	3750	2250	3750	2250	5976	2250	3750	2250	3750	2250	3750	7276	3750	2250	3750	2250	3750	2250	3750	2250	3750	2250	3750	2250	10582	2250
27	3132033	97	97_ 27	2250	3750	2250	3750	2250	3750	2250	3750	2250	3750	2250	3750	2250	12565	2250	5383	2250	3750	2250	3750	2250	3750	3342	3750	2250	3750	2250	3750	2250	3750	6377	3750	3842	3750	3059	3750	2250	3750	4596	3750	2250	4067	6284	14222	2250	17483
27	3132033	117	117_ 27	3750	2250	3750	2250	3750	2250	3750	2250	3750	2250	3750	2250	3750	5675	3750	2250	3750	2250	6622	2250	3750	2250	3750	2250	15482	2250	6080	2250	3750	2250	23949	23467	3750	2250	3750	2250	3750	2250	5125	4773	3750	3570	5245	2250	3750	2250
27	3132033	163	163_ 27	3750	2250	3750	2250	3750	2250	3750	2250	3750	2250	3750	2250	3750	2250	3750	2250	3750	2250	3750	2250	3750	2250	3750	2250	3750	2250	3750	2250	3750	2250	3750	2250	3750	2250	3750	2250	3750	2250	3750	2250	3750	2250	3750	2250	3750	2250
28	3137100	193	193_ 28	2250	3750	2250	3750	2250	3750	2250	3750	2250	3750	2250	3750	2250	3750	2250	3750	2250	3750	2250	3750	2250	3750	2250	3750	2250	3750	2250	3750	2250	3750	2250	3750	2250	3750	2250	3750	2250	3750	2250	3750	2250	3750	2250	4482	2250	3750
29	3142168	51	51_ 29	3750	2250	3750	2250	3750	2250	3750	2250	9379	2250	3750	2250	3750	2250	3750	20304	3750	2250	3750	2250	3750	2250	3750	2250	3750	2250	3750	2250	3750	2250	34550	2250	3750	2250	3750	2250	3750	2250	3750	2250	3750	2250	3750	10119	3750	2250
30	3147235	147	147_ 30	3750	2250	3750	2250	3750	2250	3750	2250	3750	2250	3750	2250	3750	2250	3750	2250	3750	2250	3750	2250	3750	2250	3750	2250	3750	2250	3750	2250	3750	2250	3750	2250	3750	2250	3750	2250	3750	2250	3750	2250	3750	2250	3750	3272	3750	2250
30	3147235	162	162_ 30	2250	3750	2250	3750	4975	3750	2250	3750	2250	3750	2250	3750	2250	3750	2250	3750	2250	3750	2250	3933	2250	3750	2250	3750	2250	3750	2250	3750	2250	3750	2250	3750	2250	3750	2250	3750	2250	3750	2250	3750	2250	3750	2250	3750	6830	3750
31	3152303	190	190_ 31	3750	2250	3750	2250	3750	2250	3750	2250	3750	3356	3750	2250	3750	2250	4656	2250	5084	3207	3750	4573	3750	3099	3750	2250	3750	4238	3750	2250	3750	2250	3750	2250	3750	2250	3750	6309	3750	2250	3750	2250	3750	2250	3750	2250	5537	3374
32	3157370	165	165_ 32	3750	2250	3750	2250	3750	2250	3750	2250	3750	2250	3750	2250	3750	3350	3750	2250	3750	2250	3750	2250	3750	2250	3750	2250	3750	2250	3750	2250	3750	2250	3750	2250	3750	2250	3750	2250	3750	2250	3750	2250	3750	2250	3750	4495	3750	2250
33	3162437	49	49_ 33	2250	3750	2250	3750	2250	3750	2250	3750	2250	3750	2250	3750	2250	3750	2250	3750	2250	3750	2250	3750	4951	3750	2250	3750	2250	3750	2250	3750	2250	3750	2250	3750	2250	3750	2250	3750	2250	3750	2250	3750	2250	3750	2250	3750	2250	3750
33	3162437	72	72_ 33	2250	3750	2250	3750	2250	3750	2250	3750	2250	3750	2250	3750	2250	3750	2250	3750	2250	3750	2250	3750	2250	3750	2250	3750	2250	3750	2250	3750	2250	3750	2250	3750	61090	2250	3750	2250	3750	2250	50820	3750	2250	13553	2250	3750	2250	3750
33	3162437	113	113_ 33	3750	2250	3750	2250	3750	2250	3750	2250	3750	2250	3750	2250	3750	2250	3750	2250	3750	2250	3750	2250	3750	2250	3750	2250	3750	2250	3750	2250	3750	2250	3750	2250	3750	2250	3750	2250	3750	2250	3750	2250	3750	2250	3750	2250	3750	2250
33	3162437	206	206_ 33	3750	2250	3750	2250	3750	2250	3750	2250	3750	2250	3750	2250	3750	2250	3750	2250	3750	2250	3750	2250	3750	2250	3750	2250	3750	2250	3750	2250	3750	2250	3750	2250	3750	2250	3750	2250	3750	2250	3750	2250	3750	2250	3750	2250	3750	2250
34	3167505	80	80_ 34	3750	2250	3750	2250	3750	3822	3750	2250	3750	2250	3750	3074	3750	2250	3750	2250	3750	2250	3750	2250	3750	3149	3750	2250	3750	2250	3750	3498	3750	2250	3750	2250	3750	2250	3750	2250	3750	2250	3750	2250	3750	2250	3750	2250	5420	2250
34	3167505	81	81_ 34	2250	3750	2250	3750	2250	3750	2250	3750	2250	3750	2250	3750	2250	3750	2250	3750	2250	3750	2250	3750	2250	3750	2250	3750	2250	3750	2250	3750	2250	3750	2250	3750	2250	3750	2250	3750	2250	3750	2250	3750	2250	3750	2250	3750	2250	3750
34	3167505	95	95_ 34	3750	2250	3750	2250	3750	2250	3750	2250	3750	2250	3750	2250	3750	2250	3750	2250	3750	2250	3750	2250	3750	2250	3750	2250	3750	2250	3750	2250	3750	2250	3750	2250	3750	2250	3750	2250	3750	2250	3750	2250	3750	2250	3750	2250	6280	2250
34	3167505	97	97_ 34	2250	3750	2250	3750	2250	3750	2250	3750	2250	3750	2250	3750	2250	11846	2250	3750	2250	3750	2250	3750	2250	3750	2250	3750	2250	3750	2250	3750	2250	3750	2250	3750	2250	3750	2250	3750	2250	3750	3471	3750	2250	3750	9446	8869	2250	3750
34	3167505	161	161_ 34	3750	2250	3750	2250	3750	2250	3750	2250	3750	2250	3750	2250	3750	2250	3750	2250	3750	2250	3750	2250	3750	2250	3750	2250	3750	2250	3750	2250	3750	2250	3750	2250	3750	2250	3750	2250	3750	2250	3750	2250	3750	2250	3750	2250	3750	3731
35	3172572	135	135_ 35	3750	2250	3750	2250	3750	2250	3750	2250	3750	2250	3750	2250	3750	2250	3750	2250	3750	2250	3750	2250	3750	2250	3750	2250	3750	2250	3750	2250	3750	2250	3750	2250	3750	2250	3750	2250	3750	2250	3750	2250	3750	2250	3750	2250	3750	4570
36	3177640	86	86_ 36	2250	3750	2250	3750	2250	5326	2250	3750	2250	3750	2250	3750	2250	3750	2250	3750	2250	3750	2250	3750	76562	2250	3750	2250	3750	2250	3750	2250	3750	2250	26378	9954	3750	2250	3750	2250	16822	3750	2250	3750	2250	23859	2250	3750	2250	3750
36	3177640	114	114_ 36	2250	3750	2250	3750	2250	3750	2250	3750	2250	3750	2250	4508	2250	3750	3119	4453	2250	3750	2250	3750	2250	3750	2250	3750	2250	3921	2250	3750	2250	3891	4153	3750	2250	3750	2250	3750	2250	3750	2250	3750	2250	3750	2250	3750	7974	4565
36	3177640	190	190_ 36	2250	3750	2250	4969	2250	3750	2250	3750	5834	3750	2250	3750	2250	3750	2250	3750	2250	3750	2250	3750	2250	3750	2250	3750	2250	3750	2250	3750	2250	3750	2250	3750	2250	3750	2250	3750	2250	3750	2250	3750	2250	3750	2250	3750	2250	3750
37	3182707	34	34_ 37	12682	14559	3750	12656	12509	12934	11465	11222	10037	12842	10911	11299	8340	10900	3750	9851	11237	9742	9495	11128	11558	10547	8214	2250	3750	10667	3750	9765	8864	11467	8172	10337	9363	9796	10632	10877	8743	7342	10172	9845	4209	7986	7818	7153	27554	34162
37	3182707	37	37_ 37	2250	3750	2250	3750	2250	3750	2250	3750	2250	3750	2250	3750	2250	3750	2250	3750	2250	3750	2250	3750	10144	3750	2250	3750	2250	3750	2250	3750	2250	3750	2250	3750	2250	3750	2250	3750	2250	3750	2250	3750	2250	3750	2250	8192	2250	3750
37	3182707	39	39_ 37	3750	2250	3750	2250	3750	2250	3750	2250	3750	2250	3750	2250	3750	2250	3750	2250	3750	2250	3750	2250	233395	3750	2250	3750	2250	3750	2250	3750	2250	43943	3750	31765	2250	3750	33312	2250	69542	3750	2250	3750	2250	99110	3750	52431	2250	3750
37	3182707	41	41_ 37	3750	2250	3750	2250	3750	2250	3750	2250	3750	2250	3750	2250	3750	2250	3750	97310	2250	3750	2250	3750	912737	2250	3750	2250	3750	2250	3750	2250	3750	2250	366792	3750	2250	3750	2250	80684	250554	3750	2250	3750	2250	352072	3750	195348	2250	3750
37	3182707	57	57_ 37	2250	3750	2250	3750	2250	3750	2250	3750	2250	3750	2250	3750	2250	3750	2250	134573	3750	2250	3750	2250	1233825	3750	2250	3750	2250	3750	2250	3750	2250	3750	472479	2250	3750	2250	3750	2250	458984	3750	2250	3750	2250	385530	3750	243509	2250	3750
37	3182707	104	104_ 37	2250	3750	2250	3750	2250	3750	2250	3750	2250	3750	2250	3750	3321	3750	2250	3750	2250	3750	2250	3750	2250	3750	2250	3750	2250	3750	2250	3750	2250	3750	2250	3750	2250	3750	2250	3750	2250	3750	2250	3750	2250	3750	2250	3750	2250	7198
37	3182707	209	209_ 37	2250	3750	2250	3750	2250	3750	2250	3750	2250	3750	2250	3750	2250	3750	2250	3750	2250	3750	2250	3750	2250	3750	2250	3750	2250	3750	2250	3750	2250	3750	2250	3750	2250	3750	2250	3750	2250	3750	2250	3750	2250	3750	2250	3750	2250	3750
38	3187775	112	112_ 38	3750	2250	3750	3422	5205	4900	3750	3333	3750	2250	3750	2250	3750	2250	3750	2250	3750	2250	3750	2250	3750	26552	3750	2250	3750	2250	3750	2250	3750	2250	3750	2250	3750	2250	3750	2250	3750	2250	3750	15716	3750	2250	3750	2250	9809	2250
38	3187775	118	118_ 38	3750	2250	3750	2250	3750	2250	3750	2250	3750	4473	3750	2250	3750	2250	3750	2250	3750	2250	3750	2250	3750	2250	3750	2250	3750	2250	3750	2250	3750	2250	3750	2250	3750	2250	3750	2250	3750	2250	3750	2250	3750	2250	3750	2250	3750	2250
38	3187775	177	177_ 38	2250	3750	2250	3750	2250	3750	2250	3750	2250	3750	2250	3750	2250	3750	2250	3750	2250	3750	2250	3750	2250	3750	2250	3750	2250	3750	2250	3750	2250	3750	2250	3750	2250	3750	2250	3750	2250	3750	2250	3750	2250	3750	4299	3750	2250	3750
39	3192842	132	132_ 39	3750	2250	13152	2250	3750	2250	6245	2250	3750	7004	4868	5294	3750	8605	3750	6505	5021	2250	4270	2250	3750	7904	3750	2250	3980	2250	4267	2250	4413	5049	4036	2250	3750	4767	3750	2250	3750	3072	5742	2250	3750	2250	3750	3833	11010	7665
39	3192842	164	164_ 39	3750	2250	3750	2250	3750	2250	3750	2250	3750	2250	3750	2250	3750	2250	3750	2250	3750	2250	3750	2250	3750	2250	3750	2250	3750	2250	3750	2250	3750	2250	3750	2250	3750	2250	3750	2250	3750	2250	3750	2250	3750	2250	3750	2250	3750	2250
40	3197910	148	148_ 40	3750	2250	4525	2250	3750	2250	3750	2250	3750	2250	4228	2250	3750	2250	4045	2250	3750	4429	3750	2250	3750	2250	3750	2250	3750	2250	3750	2250	3750	2250	3750	2250	3750	2250	3750	2250	3750	2250	3750	2250	3750	2250	3750	2250	3750	4209
41	3202977	179	179_ 41	2250	3750	2250	3750	2250	3750	2250	3750	2250	3750	2250	3750	2250	3750	2250	3750	2250	3750	2250	3750	2250	3750	2250	3750	2250	3750	2250	3750	2250	3750	2250	3750	2250	3750	2250	3750	2250	3750	2250	3750	2250	3750	2250	3750	2250	3750
41	3202977	193	193_ 41	3750	2250	3750	2250	3750	2250	3750	2250	3750	2250	3750	2250	3750	2250	3750	2250	3750	2250	3750	2250	3750	2250	3750	2250	3750	2250	3750	2250	3750	2250	3750	2250	3750	2250	3750	2250	3750	2250	3750	2250	3750	2250	3750	3975	3750	2250
42	3208045	97	97_ 42	3750	2250	3750	2250	3750	2250	3750	2250	3750	2250	3750	2250	3750	9441	3750	2250	3750	2250	3750	2250	3750	2250	3750	2250	3750	2250	3750	2250	3750	2250	3750	2250	3750	2250	3750	2250	3750	2250	3750	2250	3750	2250	14751	12761	3750	2250
43	3213112	43	43_ 43	2250	3750	2250	3750	36720	2250	3750	2250	3750	2250	3750	2250	3750	2250	3750	2250	3750	2250	3750	72944	2250	3750	2250	3750	2250	3750	2250	3750	2250	3750	2250	3750	2250	56762	3750	2250	3750	2250	3750	2250	3750	2250	3750	127349	2250	3750
44	3218178	176	176_ 44	3750	3350	4750	2250	3750	3946	3750	3310	3750	2250	3750	5387	3750	3346	3750	2250	3750	3103	3750	2250	3750	2250	3750	2250	3750	2250	3750	2250	3750	4709	3750	2250	3750	2250	3750	3189	3750	2250	3750	2250	3750	2250	3750	2250	14327	2250
44	3218178	209	209_ 44	3750	2250	3750	2250	3750	2250	3750	2250	3750	2250	3750	2250	3750	2250	3750	2250	3750	2250	3750	2250	3750	2250	3750	2250	3750	2250	3750	2250	3750	2250	3750	2250	3750	2250	3750	2250	3750	2250	3750	2250	3750	2250	3750	2250	3750	2250
47	3233382	34	34_ 47	13889	11807	2250	10998	11141	11825	11314	10609	9064	12203	12616	10018	11873	9139	2250	10883	12090	3750	9490	12260	12745	11644	8829	3750	2250	10142	2250	11195	8301	11799	7738	8130	12779	8171	8299	9136	8317	7546	8678	7974	5173	6937	9766	8661	26246	35989
48	3238448	53	53_ 48	3750	2250	3750	2250	3750	2250	3750	2250	3750	2250	3750	2250	3750	2250	3750	2250	3750	2250	3750	2250	53847	3750	2250	3750	2250	3750	2250	3750	2250	3750	2250	3750	2250	3750	2250	5813	2250	3750	2250	3750	2250	3750	2250	9184	2250	3750
49	3243517	206	206_ 49	2250	3750	2250	3750	2250	3750	2250	3750	2250	3750	2250	3750	2250	3750	2250	3750	2250	3750	2250	3750	2250	3750	2250	3750	2250	3750	2250	3750	2250	3750	2250	3750	2250	3750	2250	3750	2250	3750	2250	3750	2250	3750	2250	3750	2250	3750
50	3248583	95	95_ 50	2250	3750	2250	3750	2250	3750	2250	3750	2250	6223	2250	3750	2250	3750	2250	5849	6671	3750	8661	3750	2250	3750	2250	3750	3406	5121	2250	3750	2250	4090	3445	3945	2250	3960	2250	4600	2250	3750	2250	3750	2250	3750	2250	6366	15353	7637
50	3248583	176	176_ 50	2250	3750	2250	3750	2250	3750	2250	3750	2250	3750	2250	3750	2250	3911	2250	3750	2250	3750	2250	3750	2250	3750	2250	3750	2250	3750	2250	3750	2250	3750	2250	3750	2250	3750	2250	3750	2250	3750	2250	3750	2250	3750	2250	3750	2250	3750
50	3248583	209	209_ 50	2250	3750	2250	3750	2250	3750	2250	3750	2250	3750	2250	3750	2250	3750	2250	3750	2250	3750	2250	3750	2250	3750	2250	3750	2250	3750	2250	3750	2250	3750	2250	3750	2250	3750	2250	3750	2250	3750	2250	3750	2250	3750	2250	3750	2250	3750
52	3258718	34	34_ 52	12854	10291	2250	3750	2250	10816	8506	9912	2250	10866	9314	8869	9341	8156	2250	9423	10092	3750	7711	11840	10504	10377	8486	3750	2250	3750	2250	10005	7853	3750	2250	9015	9023	8379	7193	9248	5395	5889	2250	3750	4347	6808	7100	6899	28494	28364
53	3263785	36	36_ 53	2250	3750	2250	3750	2250	3750	2250	3750	2250	3750	2250	3750	2250	3750	2250	3750	2250	3750	2250	3750	4050	3750	2250	3750	2250	3750	2250	3750	2250	3750	2250	3750	2250	3750	2250	3750	2250	3750	2250	3750	2250	3750	2250	3750	2250	3750
53	3263785	45	45_ 53	2250	158879	3750	2250	211483	3750	2250	3750	2250	3750	2250	3750	2250	3750	109634	77086	2250	3750	2250	3750	596947	185815	98322	2250	3750	2250	3750	2250	3750	2250	158492	3750	2250	3750	2250	3750	204020	2250	3750	2250	3750	153185	2250	3750	2250	3750
53	3263785	67	67_ 53	3750	2250	3750	2250	3750	2250	3750	2250	3750	2250	3750	2250	3750	2250	3750	22440	3750	2250	3750	2250	147906	3750	2250	3750	2250	3750	2250	3750	2250	3750	31130	10712	2250	3750	2250	9475	42920	3750	2250	3750	2250	24194	2250	13062	2250	3750
53	3263785	71	71_ 53	3750	2250	3750	2250	3750	2250	3750	2250	82994	3750	2250	3750	2250	3750	2250	230016	3750	128238	2250	3750	1561998	2250	4304	2250	3750	8006	3750	2250	3750	146726	332379	69906	34279	2250	69439	75131	420201	23670	34640	3750	2250	251342	4326	145892	2250	3750
54	3268853	39	39_ 54	2250	3750	2250	3750	2250	3750	2250	3750	101949	2250	3750	2250	3750	2250	3750	310317	2250	3750	2250	46535	1779253	3750	2250	3750	2250	3750	2250	3750	2250	202103	488691	98327	79573	3750	109719	92665	630698	43873	83078	3750	2250	496159	3750	251968	2250	3750
54	3268853	41	41_ 54	2250	3750	2250	3750	2250	3750	2250	3750	244153	2250	3750	2250	3750	2250	3750	746736	2250	342606	3750	2250	4325067	3750	2250	3750	2250	3750	2250	3750	2250	521263	1186383	239038	3750	2250	290237	225963	1504072	3750	57115	2250	3750	1136528	2250	587123	3750	2250
54	3268853	50	50_ 54	2250	3750	2250	3750	2250	3750	2250	3750	2250	3750	2250	3750	2250	3750	2250	18478	2250	3750	2250	16657	118570	3750	2250	3750	2250	3750	2250	3750	2250	12681	31728	5130	22167	3750	2250	6495	41637	11238	23559	3750	2250	29263	2250	14219	2250	3750
54	3268853	51	51_ 54	2250	3750	2250	3750	2250	4036	2250	3750	20608	3750	4094	3750	2250	3750	2250	20590	2250	3750	2250	3750	109950	2250	3750	2250	56890	17688	10805	2250	3750	2250	81790	69649	13914	2250	3750	2250	42256	3750	11963	3750	2250	28121	2250	14141	2250	3750
54	3268853	53	53_ 54	3750	2250	3750	2250	3750	2250	3750	2250	14524	2250	3750	2250	3750	2250	3750	38905	3750	2250	3750	14978	266035	3750	2250	3750	2250	3750	2250	3750	2250	31139	68584	13501	21319	2250	16455	15062	84820	11708	21586	2250	3750	55347	3750	28871	3750	2250
54	3268853	55	55_ 54	2250	3750	2250	3750	2250	3750	2250	3750	2250	3750	2250	3750	2250	3750	2250	43777	3750	2250	3750	2250	240635	3750	2250	3750	2250	3750	2250	3750	2250	3750	67391	2250	30234	2250	21716	2250	80124	3750	2250	3750	2250	49724	3750	31276	2250	3750
54	3268853	57	57_ 54	2250	3750	2250	3750	2250	122324	3750	2250	134024	3750	2250	3750	2250	3750	2250	239428	3750	2250	3750	197219	1513435	2250	3750	2250	3750	2250	3750	2250	3750	2250	390325	167713	268984	3750	201753	2250	308125	164563	271203	3750	2250	280967	68142	174993	3750	2250
54	3268853	68	68_ 54	3750	2250	3750	2250	3750	2250	3750	2250	3750	2250	3750	2250	3750	2250	3750	17999	3750	2250	3750	2250	127831	2250	3750	3133	3750	4090	3750	2250	3750	13030	26612	6063	3750	2250	6273	5960	35360	2250	3750	2250	3750	21029	3750	12588	3750	2250
54	3268853	70	70_ 54	2250	3750	2250	3750	2250	3750	2250	3750	2250	3750	2250	3750	2250	3750	2250	3750	2250	3750	2250	3750	2250	3750	2250	3750	2250	3750	2250	3750	2250	3750	2250	3750	2250	3750	2250	3750	9736	3750	2250	3750	2250	6541	2250	3750	2250	12689
54	3268853	85	85_ 54	2250	3750	2250	3750	2250	3750	2250	3750	2250	3750	2250	3750	2250	3750	2250	16235	2250	3750	2250	3750	93253	2250	3750	2250	3750	2250	3750	2250	3750	10734	17155	2250	3750	2250	3750	2250	27323	2250	3750	2250	3750	14391	4627	2250	3750	2250
55	3273920	40	40_ 55	239540	253488	242436	226254	234226	214099	197178	212615	203745	3750	2250	205116	193583	176676	206494	167836	171235	3750	190314	199814	253266	205771	141094	213073	205524	220108	233802	2250	179328	240450	3750	219524	175430	202187	208555	216437	2250	137701	181303	3750	2250	3750	163612	162170	591388	567947
55	3273920	49	49_ 55	3750	2250	3750	2250	15217	2250	3750	2250	3750	2250	3750	2250	3750	2250	3750	2250	3750	2250	3750	5610	23130	2250	3750	2250	3750	2250	3750	2250	3750	3617	6101	2250	7134	2250	3750	2250	8457	5115	7652	2250	3750	7058	3750	5153	3750	5873
55	3273920	97	97_ 55	2250	3750	2250	3750	2250	3750	2250	3750	2250	3750	2250	3750	2250	12264	2250	3750	2250	3750	2250	3750	2250	3750	2250	3750	2250	3750	2250	3750	2250	3750	2250	3750	2250	3750	2250	3750	2250	3750	2250	3750	2250	3750	3600	8358	2250	3750
55	3273920	163	163_ 55	2250	3750	2250	3750	2250	3750	2250	3750	2250	3750	2250	3750	2250	3750	2250	3750	2250	3750	2250	3750	2250	3750	2250	3750	2250	3750	2250	3750	2250	3750	2250	3750	2250	3750	2250	3750	2250	3750	2250	3750	2250	3750	2250	3764	2250	6008
55	3273920	192	192_ 55	3750	2250	3750	2250	3750	2250	3750	2250	3750	2250	3750	2250	3750	2250	3750	2250	3750	2250	3750	2250	3750	2250	3750	2250	3750	2250	3750	2250	3750	2250	3750	2250	3750	2250	3750	2250	3750	2250	3750	2250	3750	2250	3750	2250	3750	4958
56	3278988	54	54_ 56	3750	2250	3750	2250	3750	2250	3750	2250	3750	2250	3750	2250	3750	2250	3750	2250	3750	2250	3750	2250	29498	3750	2250	3750	2250	3750	2250	3750	2250	3750	11789	3750	2250	3750	2250	3750	11904	5296	2250	3750	2250	8531	2250	3750	2250	3750
56	3278988	118	118_ 56	2250	9726	4038	3750	2250	3750	2250	3805	2250	3750	2250	3750	2250	3750	4663	3750	2250	3750	2250	3750	2250	3750	2250	3750	2250	3750	2250	5795	2250	3750	3270	3750	2250	3750	2250	3750	2250	3750	2250	3750	2250	3750	2250	3750	7326	4100
57	3284055	52	52_ 57	3750	2250	3750	2250	3750	2250	3750	2250	3750	2250	3750	2250	3750	2250	3750	2250	3750	2250	3750	2250	25507	2250	3750	2250	3750	2250	3750	2250	3750	2250	8721	2250	3750	3207	3750	2250	11302	2250	4325	2250	3750	7292	3750	2250	3750	2250
57	3284055	132	132_ 57	2250	3750	2250	3750	4637	3750	2250	3750	2250	5530	7030	3750	2250	3750	2250	3750	3692	3750	2250	3750	2250	3750	2250	3750	3369	3750	2250	3750	3036	4098	2250	3750	2250	3994	2250	3750	2250	3750	2250	3750	2250	3750	2250	3750	7311	14495
57	3284055	148	148_ 57	2250	3750	3079	3750	2250	3750	2250	3750	2250	3750	2250	3750	2250	3750	2250	3750	2250	3750	2250	3750	2250	3750	2250	3750	2250	3750	2250	3750	2250	3750	2250	3750	2250	3750	2250	3750	2250	3750	2250	3750	2250	3750	2250	3750	4196	3750
58	3289123	34	34_ 58	2250	3750	2250	3750	2250	3750	2250	3750	2250	3750	2250	7410	9555	3750	2250	6527	8293	3750	2250	8266	2250	3750	6935	3750	2250	3750	2250	11561	6355	3750	2250	3750	2250	3750	2250	3750	2250	3750	2250	3750	2250	3750	2250	3750	23282	3750
59	3294190	34	34_ 59	9960	2250	3750	2250	3750	2250	3750	11067	3750	10062	7704	9791	9220	5847	3750	8627	10248	2250	3750	10698	3750	7532	7836	2250	3750	2250	3750	8164	6975	2250	3750	2250	7882	2250	6407	2250	3750	2250	3750	2250	3750	2250	3750	2250	22381	2250
59	3294190	208	208_ 59	3750	2250	3750	2250	3750	2250	3750	2250	3750	2250	3750	2250	3750	2250	3750	2250	3750	2250	3750	2250	3750	2250	3750	2250	3750	2250	3750	2250	3750	2250	3750	2250	3750	2250	3750	2250	3750	2250	3750	2250	3750	2250	3750	2250	3750	2250
60	3299258	84	84_ 60	2250	3750	2250	3750	2250	3750	2250	3750	2250	3750	2250	3750	2250	3750	2250	3750	2250	3750	2250	3750	2250	3750	2250	4766	2250	3750	2250	3750	2250	3750	6225	3750	2250	3750	2250	3750	2250	3750	2250	3750	2250	3750	2250	3750	2250	3750
62	3309393	119	119_ 62	3750	2250	3750	2250	3750	2250	3750	2250	3750	2250	3750	2250	3750	2250	3750	2250	3750	2250	3750	2250	3750	2250	3750	2250	3750	2250	3750	2250	3750	2250	3750	2250	3750	2250	3750	2250	3750	2250	3750	2250	3750	2250	3750	2250	3750	2250
64	3319527	46	46_ 64	2250	3750	2250	3750	2250	3750	2250	3750	2250	3750	2250	3750	2250	3750	2250	3750	2250	3750	2250	3750	22671	2250	3750	2250	3750	2250	3750	2250	3750	2250	3750	2250	3896	2250	3750	2250	3750	2250	3750	2250	3750	2250	4005	2250	3750	2250
65	3324595	65	65_ 65	2250	3750	2250	3750	2250	3750	2250	3750	2250	3750	2250	3750	2250	3750	2250	3750	2250	3750	2250	3750	20321	3750	2250	3750	2250	3750	2250	3750	2250	3750	4336	3750	2250	3750	2250	3750	4085	3750	2250	3750	2250	3750	2250	3750	2250	3750
65	3324595	69	69_ 65	2250	3750	2250	3750	2250	3750	2250	3750	2250	3750	2250	3750	2250	3750	2250	19950	2250	3750	2250	3750	138258	2250	3750	2250	3750	2250	3750	2250	3750	2250	31365	2250	3750	2250	8707	2250	36544	3750	2250	3750	2250	20400	2250	12233	2250	3750
71	3355000	50	50_ 71	2250	3750	2250	3750	2250	3750	2250	3750	2250	3750	2250	3750	2250	3750	2250	3750	2250	3750	2250	3750	22687	3750	2250	3750	2250	3750	2250	3750	2250	3750	7153	3750	2250	3750	2250	3750	2250	3750	3724	3750	2250	3750	2250	3750	2250	3750
74	3370202	114	114_ 74	3750	2250	3750	2250	3859	2250	3750	2250	3750	2250	3750	2250	3750	2250	3750	2250	3750	2250	3750	2250	3750	3109	3750	2250	3750	2250	3750	2250	3750	2250	3750	2250	3750	2250	3750	2250	3750	2250	3750	2250	3750	2250	3750	2250	7626	4323
77	3385403	44	44_ 77	3195130	3119029	2811905	2081438	3167315	2230159	1891890	1764021	1856771	2285191	1925867	1650288	1882136	1279953	1679945	1881514	1604749	5510914	1810406	1415947	4216903	1544946	864664	1559110	1581150	1537913	1367620	1656299	1282571	2155328	2437087	1513396	1042919	1644493	1595868	1527249	2967595	1056142	1427278	1536160	685633	2391642	1296263	1900746	3381018	5377022
80	3400607	43	43_ 80	32603	47004	3750	2250	3750	2250	116842	3750	231663	2250	3750	2250	3750	2250	3750	2250	3750	2250	3750	157081	138350	2250	3750	2250	3750	2250	182196	3750	2250	3750	2250	3750	2250	59692	3750	2250	246106	3750	2250	3750	2250	3750	2250	476858	266715	3750
82	3410742	44	44_ 82	3750	2250	3750	2108707	2250	3750	2250	1780196	3750	2250	3750	2250	3750	2250	3750	2250	1624319	3750	2250	1427435	3750	2250	898601	3750	2250	3750	1414384	2250	3750	720373	2250	3750	2250	3750	2250	3750	2250	3750	2250	592923	64769	3750	2250	3750	2250	3750
88	3441145	132	132_ 88	3750	2250	3750	2250	3750	2250	3750	2250	3750	2250	3750	2250	3750	2250	3750	2250	3750	2250	3750	2250	3750	2250	3750	2250	3750	2250	3750	2250	3750	2250	3750	2250	3750	2250	3750	2250	3750	2250	3750	2250	3750	2250	3750	2250	3750	4436
91	3456348	146	146_ 91	2250	3750	2250	3750	2250	3750	2250	3750	2250	3750	2250	3750	2250	3750	2250	3750	2250	3750	2250	3750	2250	3750	2250	3750	2250	3750	2250	3750	2250	3750	2250	3750	2250	3750	2250	3750	2250	3750	2250	3750	2250	3750	2250	3750	3801	3750
92	3461415	146	146_ 92	5940	3750	2250	3750	3246	3750	2250	3750	2250	3750	2250	3750	2250	3750	2250	3750	2250	3750	2250	3750	2250	3750	2250	3750	2250	3750	2250	3750	2250	3750	2250	3750	2250	3750	2250	3750	2250	3750	2250	3750	2250	3750	2250	3750	5970	3750
99	3496887	206	206_ 99	2250	3750	2250	3750	2250	3750	2250	3750	2250	3750	2250	3750	2250	3750	2250	3750	2250	3750	2250	3750	2250	3750	2250	3750	2250	3750	2250	3750	2250	3750	2250	3750	2250	3750	2250	3750	2250	3750	2250	3750	2250	3750	2250	3750	2250	3750
103	3517157	190	190_ 103	2250	3750	2250	3750	2250	3750	2250	3750	2250	3750	2250	3750	2250	3750	2250	3750	2250	3750	2250	3750	2250	3750	2250	3750	2250	3750	2250	3750	2250	3750	2250	3750	2250	3750	2250	3750	2250	3750	2250	3750	2250	3750	2250	3750	2250	3750
109	3547562	248	248_ 109	2250	3750	2250	3750	2250	3750	2250	3750	2250	3750	3117	3750	2250	3750	2250	3750	2250	3750	2250	3750	2250	3750	2250	3750	2250	3750	2250	3750	2250	3750	2250	3750	2250	3750	2250	3750	2250	3750	2250	3750	2250	3750	2250	3750	2250	5941
110	3552628	206	206_ 110	3750	2250	3750	2250	3750	2250	3750	2250	3750	2250	3750	2250	3750	2250	3750	2250	3750	2250	3750	2250	3750	2250	3750	2250	3750	2250	3750	2250	3750	2250	3750	2250	3750	2250	3750	2250	3750	2250	3750	2250	3750	2250	3750	2250	6128	2250
112	3562763	205	205_ 112	3750	2250	3913	3604	6579	3289	3750	2250	3750	2250	3750	2250	3750	2250	3750	2250	3750	2250	3750	2250	3750	5145	3750	2250	3750	2250	3750	2250	3750	2250	3750	2250	3750	2250	3750	2250	3750	2250	3750	2250	3750	2250	3750	2250	3983	2250
113	3567830	37	37_ 113	6205	3750	2250	3750	2250	3750	2250	3750	5215	3750	2250	3750	2250	3750	2250	12893	2250	3750	2250	7527	83799	3750	2250	3750	2250	3750	2250	3750	2250	7587	24936	3750	10192	3750	4465	4294	28600	8850	12012	3750	2250	23328	2250	11427	2250	3750
113	3567830	38	38_ 113	13659	2250	3750	2250	3750	2250	3750	2250	3750	2250	3750	2250	3750	2250	3750	39224	3750	2250	3750	13032	223405	2250	3750	2250	3750	2250	3750	2250	3750	2250	53103	3750	20718	3750	2250	3750	75735	13613	18842	2250	3750	58347	3750	26248	2250	3750
113	3567830	135	135_ 113	2250	3750	2250	3750	2250	3750	2250	3750	2250	3750	2250	3750	2250	3750	2250	3750	2250	3750	2250	3750	2250	3750	2250	3750	2250	3750	2250	3750	2250	3750	2250	3750	2250	3750	2250	3750	2250	3750	2250	3750	2250	3750	2250	3750	2250	3750
113	3567830	265	265_ 113	2250	3750	18550	3750	2250	3750	2250	3750	2250	8058	2250	8415	2250	3750	12121	3750	6883	12381	2250	6889	6141	24009	2250	6725	2250	6550	10793	15138	2250	21831	2250	5052	2250	12410	3990	3750	3200	3750	2250	3750	2250	3750	2250	3750	19143	29566
114	3572898	179	179_ 114	3750	2250	3750	2250	3750	2250	3750	2250	3750	2250	3750	2250	3750	2250	3750	2250	3750	2250	3750	2250	3750	2250	3750	2250	3750	2250	3750	2250	3750	2250	3750	2250	3750	2250	3750	2250	3750	2250	3750	2250	3750	2250	3750	2250	3750	4175
114	3572898	194	194_ 114	2250	3750	2250	3750	2250	3750	2250	3750	2250	3750	2250	3750	2250	3750	2250	3750	2250	3750	2250	3750	2250	3750	2250	3750	2250	3750	2250	3750	2250	3750	2250	3750	2250	3750	2250	3750	2250	3750	2250	3750	2250	3750	2250	3750	7814	7225
114	3572898	270	270_ 114	2250	6124	4537	3750	13462	5198	4927	3750	4428	3750	5094	3750	2250	3750	4921	3750	3872	3750	2250	3750	2250	3750	2250	3750	2250	3750	5013	5078	2250	3750	2250	3750	2250	4053	2250	3750	2250	3750	2250	3750	2250	3750	2250	3750	10415	3750
115	3577965	132	132_ 115	2250	3750	2250	3750	3245	3750	2250	3750	2250	3750	2250	3750	2250	3750	2250	3750	2250	3750	2250	3750	2250	3750	2250	3750	2250	3750	2250	3750	2250	3750	2250	3750	2250	3750	2250	3750	2250	3750	2250	3750	2250	3750	2250	3750	6449	4725
115	3577965	251	251_ 115	2250	3750	2250	3750	2250	3750	2250	3750	2250	3750	2250	3750	2250	3750	5382	3750	2250	3750	2250	3750	2250	3750	2250	3750	2250	3750	2250	3750	2250	7062	2250	3750	2250	3750	2250	3750	2250	3750	2250	3750	2250	3750	2250	3750	2250	5029
116	3583033	149	149_ 116	3750	2250	3750	2250	3750	2250	3750	2250	3750	2250	3750	2250	3750	2250	3750	2250	3750	2250	3750	2250	3750	2250	3750	2250	3750	2250	3750	2250	3750	2250	3750	2250	3750	2250	3750	2250	3750	2250	3750	2250	3750	2250	3750	2250	3750	2250
116	3583033	266	266_ 116	2250	5621	2250	9297	6146	4727	2250	3750	2250	3750	2250	3750	2250	3750	3847	3750	4560	3750	2250	3750	2250	4274	2250	3750	2250	3750	2250	3750	2250	3750	2250	3750	2250	3750	2250	3750	2250	3750	2250	3750	2250	3750	2250	3750	8047	3750
116	3583033	267	267_ 116	3750	2250	3750	2250	3750	2250	3750	2250	3750	2250	3750	2250	3750	2250	3750	2250	3750	2250	3750	2250	3750	2250	3750	2250	3750	2250	3750	2250	3750	2250	3750	2250	3750	2250	3750	2250	3750	30317	3750	2250	3750	2250	3750	2250	3750	2250
117	3588100	162	162_ 117	3750	2250	3750	2250	3750	3211	3750	2250	3750	2250	3750	2250	3750	2250	3750	2250	3750	2250	3750	2250	3750	2250	3750	2250	3750	2250	3750	2250	3750	2250	3750	2250	3750	2250	3750	2250	3750	2250	3750	2250	3750	2250	3750	2250	6635	4765
118	3593168	178	178_ 118	3750	2250	3750	2250	3750	2250	3750	2250	3750	2250	3750	2250	3750	2250	3750	2250	3750	3297	3750	2250	3750	2250	3750	2250	3750	2250	3750	2250	3750	2250	3750	2250	3750	2250	3750	2250	3750	2250	3750	2250	3750	2250	3750	2250	3750	5002
118	3593168	249	249_ 118	3750	2250	3750	20216	14672	16355	5851	5398	6652	7542	17577	6454	3750	2250	16765	2250	4407	6937	3750	5871	3750	9408	3750	10172	7967	2250	10249	2250	3750	5418	3750	2250	3750	4593	3750	2250	3750	2250	3750	4085	3750	2250	3750	2250	20480	2250
119	3598235	194	194_ 119	3750	8790	3750	7226	14365	2250	6739	5140	6203	2250	3750	2250	3750	2250	3750	4547	3750	2250	3750	2250	3750	10550	3750	5044	3750	2250	4812	3099	3750	7220	3750	2250	3750	3781	3750	3259	3750	2250	3750	2250	3750	2250	3750	2250	13742	11397
119	3598235	251	251_ 119	3750	2250	3750	2250	3750	2250	3750	8525	3750	2250	3750	7235	3750	2250	6284	2250	12559	6624	3750	2250	6422	2250	3750	6420	3750	2250	7519	2250	3750	9156	3750	2250	3750	3122	3750	2250	3750	2250	3750	2250	3750	2250	3750	2250	3750	9276
119	3598235	268	268_ 119	2250	3750	2250	3750	2250	3750	2250	50958	2250	3750	2250	3750	2250	3750	2250	3750	2250	3750	7608	17444	2250	3750	2250	3750	2250	3750	2250	3750	2250	3750	2250	3750	11696	43366	7999	3750	2250	3750	2250	3750	3533	3750	2250	13718	2250	3750
120	3603303	127	127_ 120	7776	2250	3750	2250	3750	2250	3750	2250	3750	4696	3750	2250	3750	2250	3750	2250	3750	2250	3750	2250	3750	4570	3750	2250	3750	9558	3750	2250	3750	2250	3750	2250	3750	2250	3750	6722	3750	2250	3750	2250	3750	2250	3750	2250	3750	16248
120	3603303	164	164_ 120	2250	3750	2250	3750	2250	3750	2250	3750	2250	3750	2250	3750	2250	3750	2250	3750	2250	3750	2250	3750	2250	3750	2250	3750	2250	3750	2250	3750	2250	3750	2250	3750	2250	3750	2250	3750	2250	3750	2250	3750	2250	3750	2250	3750	2250	4213
120	3603303	179	179_ 120	13724	14744	2250	11546	14702	11679	2250	7053	6959	9703	11195	3750	3942	3750	5012	3750	3240	3925	2250	5125	2250	3750	2250	6310	3189	5053	6349	3750	3054	6324	3991	3750	3080	6286	3667	4222	2250	3750	2250	3841	2250	3750	2250	3750	14797	8466
120	3603303	191	191_ 120	2250	3750	2250	3750	2250	3750	2250	3750	2250	3750	2250	3750	2250	3750	2250	3750	2250	3750	2250	3750	2250	3750	2250	17041	2250	3750	2250	3750	2250	3750	2250	3750	2250	3750	11260	3750	2250	3750	2250	3750	3780	3750	2250	3750	2250	3750
120	3603303	193	193_ 120	2250	3750	2250	3750	2250	3750	2250	3750	2250	3750	2250	3750	2250	3750	2250	3750	2250	3750	2250	3750	2250	3750	2250	3750	2250	3750	18792	3750	2250	3750	12263	10309	10058	14497	2250	3750	8760	9895	2250	3750	4513	8687	2250	3750	2250	3750
120	3603303	281	281_ 120	3750	2250	3750	2250	3750	2250	3750	2250	3750	2250	3750	2250	4684	2250	3750	2250	3750	2250	3750	2250	3750	2250	3750	2250	3750	2250	3750	14748	3750	2250	3750	2250	3750	7288	3750	2250	3750	2250	3750	2250	3750	2250	3750	2250	13089	4813
122	3613438	252	252_ 122	7785	4887	7638	4875	9651	5422	4568	3750	3908	4598	5524	4129	2250	3750	4765	3750	2250	5703	2250	3750	2250	5480	2250	3750	3346	3750	3573	4232	2250	5997	2250	3750	2250	3750	2250	3750	2250	3750	2250	3750	2250	3750	2250	3750	5697	7288
122	3613438	269	269_ 122	3750	2250	39369	2250	3750	36118	3750	2250	3750	2250	3750	2250	14793	12381	3750	10794	21212	25712	5291	28019	3750	2250	13035	18189	3750	10133	3750	50922	3750	2250	3750	24336	9972	20089	3750	2250	12715	4522	12226	2250	4913	8085	6876	6611	3750	2250
122	3613438	270	270_ 122	3750	2250	3750	2250	3750	2250	3750	2250	3750	2250	3750	2250	3750	2250	3750	2250	3750	2250	3750	2250	3750	2250	3750	2250	3750	2250	3750	2250	3750	2250	3750	2250	3750	2250	3750	2250	3750	2250	3750	2250	3750	2250	3750	2250	3750	2250
123	3618505	146	146_ 123	3750	3913	3750	2250	3809	2250	3750	2250	3750	2250	3750	3155	3750	2250	4229	2250	3750	2250	3750	2250	3750	3348	3750	2250	3750	2250	3750	3926	3750	2250	3750	2250	3750	2250	3750	2250	3750	2250	3750	2250	3750	2250	3750	2250	6339	3636
123	3618505	192	192_ 123	2250	3750	2250	3750	2250	3750	2250	3750	2250	3750	2250	3750	3290	3750	2250	3750	2250	3750	2250	3750	2250	3750	2250	8501	2250	3750	5071	3750	2250	3750	4367	4467	2250	3750	2250	3750	3275	3750	2250	3750	2250	3750	2250	3750	2250	9679
124	3623572	165	165_ 124	2250	9787	2250	3750	2250	3750	2250	3750	2250	3750	2250	3750	2250	3750	2250	3750	2250	3750	2250	3750	2250	3750	3189	5082	2250	3750	2250	3750	2250	3750	2250	4390	2250	3750	2250	3750	2250	3750	2250	3750	2250	3750	2250	3750	2250	7409
124	3623572	248	248_ 124	3750	4435	3750	4602	3750	3727	3750	2250	3750	2250	4296	2250	3750	2250	3750	2250	3750	2250	3750	2250	3750	2250	3750	2250	3750	2250	3750	3270	3750	2250	3750	2250	3750	2250	3750	2250	3750	2250	3750	2250	3750	2250	3750	2250	5055	4899
124	3623572	281	281_ 124	23338	20342	18122	23974	26739	19889	10999	11248	10680	15984	20526	16096	5251	4566	13848	4311	13144	9927	4518	11413	8162	23389	4167	10586	10697	7960	9794	15496	5027	13957	7051	7482	5651	7120	5426	6943	4676	3750	4167	3750	2250	3750	2250	3750	24303	9833
125	3628640	119	119_ 125	2250	3750	2250	3750	2250	3750	2250	3750	2250	3750	2250	3750	2250	3750	2250	3750	2250	3750	2250	3750	2250	3750	2250	3750	2250	3750	2250	3750	2250	3750	2250	3750	3795	3750	2250	3750	2250	3750	2250	3750	2250	3750	2250	3750	2250	3750
125	3628640	177	177_ 125	3750	2250	3750	2250	3750	2250	3750	2250	3750	2250	3750	2250	3750	2250	3750	2250	3750	2250	3750	2250	3750	2250	3750	7251	3750	2250	3750	2250	3750	2250	3750	5444	3750	2250	4466	2250	3750	2250	3750	6080	3750	2250	3750	2250	3750	15329
125	3628640	178	178_ 125	2250	3750	2250	3750	2250	3750	2250	3750	2250	3750	3629	3750	2250	3750	2250	3750	2250	3750	2250	3750	2250	3750	2250	3750	2250	3750	2250	3750	2250	3750	2250	3750	2250	3750	2250	3750	2250	3750	2250	3750	2250	3750	2250	3750	2250	4552
125	3628640	189	189_ 125	2250	3750	2250	3750	2250	3750	2250	3750	2250	3750	2250	3750	2250	3750	2250	3750	2250	3750	2250	3750	2250	3750	2250	3750	2250	3750	2250	3750	2250	3750	2250	3750	2250	3750	2250	3750	2250	3750	2250	3750	2250	3750	2250	3750	2250	3750
125	3628640	190	190_ 125	3750	2250	3750	2250	3750	2250	5951	3540	3750	7020	3750	2250	3873	2250	5235	2250	3750	3113	3750	2250	3750	2250	3750	3692	3750	2250	3750	2250	3750	2250	3750	2250	3750	3279	3750	3864	3750	2250	3750	2250	3750	2250	3750	2250	6702	7353
125	3628640	194	194_ 125	2250	3750	2250	3750	2250	3750	2250	3750	2250	3750	2250	3750	2250	3750	2250	3750	2250	3750	2250	3750	2250	3750	2250	3750	2250	3750	2250	3750	2250	3750	2250	3750	2250	3750	2250	3750	2250	3750	2250	3750	2250	3750	2250	3750	4085	3750
125	3628640	236	236_ 125	4650	3903	4233	3166	5163	3614	3750	2250	3750	2250	3863	2250	3750	2250	3750	2250	3750	2250	3750	2250	3750	3198	3750	2250	3750	2250	3750	2250	3750	2250	3750	2250	3750	2250	3750	2250	3750	2250	3750	2250	3750	2250	3750	2250	3750	3727
125	3628640	250	250_ 125	7662	5653	5947	7635	8681	8598	4874	4057	6696	4632	4229	6103	4954	2250	6415	2250	3750	3853	3750	3012	3869	9520	3750	3840	3937	2250	3963	3478	3750	5175	3750	3445	3750	4899	3750	2250	3750	2250	3750	2250	3750	2250	3750	2250	7295	9795
126	3633707	125	125_ 126	3750	2250	3750	2250	3750	4665	3750	2250	3750	2250	3750	2250	3750	2250	3750	2250	3750	2250	3750	2250	3750	2250	3750	2250	3750	2250	3750	2250	3750	2250	3750	2250	3750	2250	3750	2250	3750	2250	3750	2250	3750	2250	3750	2250	3750	2250
126	3633707	135	135_ 126	3750	2250	3750	2250	3750	2250	3750	2250	3750	2250	3750	2250	3750	2250	3750	2250	3750	2250	3750	2250	3750	2250	3750	2250	3750	2250	3750	2250	3750	2250	3750	2250	3750	2250	3750	2250	3750	2250	3750	2250	3750	2250	3750	2250	3750	2250
126	3633707	176	176_ 126	3750	2250	3750	5794	3750	2250	3750	2250	3750	2250	3750	2250	3750	2250	3750	2250	3750	2250	3750	2250	3750	2250	3750	2250	4207	2250	3750	2250	3750	2250	3750	2250	3750	2250	3750	2250	3750	2250	3750	2250	3750	2250	3750	2250	3750	4905
126	3633707	194	194_ 126	17024	9554	7410	9891	8822	10828	7475	5950	7536	7467	10075	2250	3835	3028	6860	4877	4435	5025	3750	4510	4565	10926	3750	4508	3750	4580	5245	5416	3750	4855	4855	2250	3750	3446	3750	5006	3750	2250	3750	2250	3750	2250	3750	2250	16360	8208
126	3633707	235	235_ 126	17305	13765	14557	10896	12491	12787	7705	4445	3289	8916	11134	8371	3157	3750	5643	3993	5778	7819	3066	5452	4725	10951	2250	5895	4781	6394	4855	8279	2250	5782	4439	4673	2250	4764	2250	3887	2250	3750	2250	4024	2250	3750	2250	3750	10499	7779
126	3633707	249	249_ 126	36782	25770	28462	26888	19465	26234	14862	9705	11644	17039	23304	14090	6031	6364	17086	3834	12899	13585	4074	12885	9727	26031	5822	12547	11287	8131	11971	17445	3498	17856	8450	7400	5252	10698	6290	6341	5539	3750	3552	4993	2250	3750	2250	3750	28871	24034
126	3633707	253	253_ 126	8637	5419	6730	8465	6571	6157	3750	3896	3934	5970	4325	3246	3750	2250	3750	2250	3756	3958	3750	3527	3750	6392	3750	2250	3750	2250	3750	3618	3750	2250	3750	2250	3750	2250	3750	2250	3750	2250	3750	2250	3750	2250	3750	2250	10659	5595
126	3633707	267	267_ 126	466500	358807	363218	406997	456945	393293	250916	217225	224763	290456	358552	271580	99602	89703	240658	118097	201014	247656	87565	199499	182637	391845	98465	201054	208869	166919	183948	307470	85455	258937	148283	155475	95781	175782	99570	141740	102274	57371	90058	127020	42115	51520	50938	54986	445844	362504
126	3633707	271	271_ 126	4658	3826	4407	4685	4253	3711	3750	2250	3750	2250	3750	2250	3750	2250	3750	2250	3750	2250	3750	2250	3750	4040	3750	2250	3750	2250	3750	2250	3750	2250	3750	2250	3750	2250	3750	2250	3750	2250	3750	2250	3750	2250	3750	2250	3750	3703
126	3633707	282	282_ 126	5960	5414	6169	3973	7057	6747	3112	4096	2250	4834	5479	4296	2250	3750	3290	3750	3044	3750	2250	3750	2250	4928	2250	3750	2250	3750	2250	3750	2250	3750	2250	3750	2250	3750	2250	3750	2250	3750	2250	3750	2250	3750	2250	3750	5896	3750
127	3638775	118	118_ 127	12516	8455	9270	11455	10395	6738	5653	3720	3750	5173	11525	8424	3750	2250	5519	2250	3750	8224	3750	7147	3750	6604	3750	3802	4339	3895	4786	6500	3750	6285	5162	5131	3750	3012	3750	2250	3750	2250	3750	4966	3750	2250	3750	2250	9143	9436
127	3638775	237	237_ 127	8846	6646	6457	4874	6499	5056	3948	5130	4686	4135	4999	3817	3750	2250	3750	2250	4027	3721	3750	3705	3750	5185	3750	2250	3750	2250	3750	4452	3750	4468	3750	2250	3750	2250	3750	3169	3750	2250	3750	2250	3750	2250	3750	2250	4522	6237
127	3638775	265	265_ 127	46111	30755	31936	37574	36816	35736	21020	16525	16376	20040	29320	19572	6367	7263	21338	9394	13831	19787	8640	15342	18728	32322	5002	15626	3750	14314	13174	23906	7747	15939	11085	11195	5039	13498	6814	11059	8730	2250	6695	10045	3750	4037	3750	3564	34894	24385
127	3638775	270	270_ 127	2250	9728	11292	6778	11689	11958	5852	5678	7124	9158	7723	7523	2250	3750	7865	3750	4862	3916	2250	7018	2250	3750	2250	3750	3636	3750	5387	9579	2250	4884	3698	4605	2250	5601	2250	3750	2250	3750	2250	4161	2250	3750	2250	3750	13022	6734
127	3638775	270	270_ 127	15291	8205	9851	13718	8308	7938	6687	5273	4357	6039	9569	6048	3921	3750	6322	3750	6059	8128	2250	4606	6014	11799	2250	5679	5667	4546	6024	6723	2250	3750	4145	3750	3065	4519	2250	3853	2250	3750	2250	3750	2250	3750	2250	3750	15286	10823
127	3638775	283	283_ 127	3710	3750	3317	4814	4790	3750	2250	3750	2250	3750	4279	3750	2250	3750	2250	3750	2250	3750	2250	3750	2250	3750	2250	3750	2250	3750	2250	3750	2250	3750	2250	3750	2250	3750	2250	3750	2250	3750	2250	3750	2250	3750	2250	3750	2250	4660
128	3643842	193	193_ 128	83269	67754	65428	70009	74545	58831	44489	35976	36426	46525	53949	2250	18110	16780	39581	22929	3750	40303	16587	3750	33641	53548	19331	32208	38299	26386	27926	2250	17855	39903	23755	23606	16193	28953	13305	22152	17186	5559	17603	22767	9886	7639	11044	9909	3750	70150
128	3643842	206	206_ 128	2250	3750	2250	3750	2250	3750	2250	3750	2250	3750	2250	3750	2250	3750	2250	3750	2250	3750	2250	3750	2250	3750	2250	3750	2250	3750	2250	3750	2250	3750	2250	3750	2250	3750	2250	3750	2250	3750	2250	3750	2250	3750	2250	3750	2250	3750
128	3643842	266	266_ 128	12671	8419	7657	7447	9956	9950	3998	4053	3750	6448	7148	6581	3750	2250	5644	2250	6032	2250	3750	2250	4346	9302	3750	3413	4692	4804	5054	6979	3750	3265	3750	2250	3750	2250	3750	2250	3750	2250	3750	2250	3750	2250	3750	2250	9983	12789
129	3648910	86	86_ 129	35336	20526	3750	2250	3750	17669	3750	29271	13014	2250	14170	2250	3750	2250	19598	32885	3750	2250	3750	29337	245694	30916	2250	3750	2250	3750	2250	3750	2250	3750	54352	8713	13181	5018	15040	16484	69275	2250	35273	28674	3750	42556	3750	25357	24257	14757
129	3648910	86	86_ 129	2250	3750	2250	3750	2250	3750	2250	3750	2250	3750	2250	3750	2250	3750	2250	3750	2250	3750	2250	3750	2250	3750	2250	3750	2250	3750	2250	3750	2250	3750	2250	8169	2250	7758	2250	3750	2250	3750	2250	4779	2250	3750	2250	3750	2250	3750
129	3648910	147	147_ 129	2250	3750	2250	3750	2250	3750	2250	3750	2250	3750	2250	3750	2250	3750	2250	3750	2250	3750	2250	3750	2250	3750	2250	3750	2250	3750	3255	3750	2250	3750	2250	3750	2250	3750	2250	3750	2250	3750	2250	3750	2250	3750	2250	3750	2250	7753
129	3648910	149	149_ 129	2250	3750	2250	3750	2250	3750	2250	3750	2250	3750	2250	3750	2250	3750	2250	3750	2250	3750	2250	3750	2250	3750	2250	3750	2250	3750	2250	3750	2250	3750	2250	3750	2250	3750	2250	3750	2250	3750	2250	3750	2250	3750	2250	3750	2250	3750
129	3648910	192	192_ 129	3750	2250	3750	2250	3750	2250	3750	7381	5427	13169	3750	2250	4189	3377	3750	3517	3750	2250	3750	2250	3750	2250	5065	5925	3750	3596	5616	2250	3750	4947	5957	6389	3750	2250	4250	3866	5314	2250	3750	2250	3750	2250	3750	3229	3750	19398
129	3648910	195	195_ 129	9287	6839	6256	6226	7257	6348	3682	4645	4217	4955	5602	4336	2250	3750	4243	3750	3274	4116	2250	3872	2250	6365	2250	3750	3353	3750	2250	6439	2250	4688	2250	3750	2250	3750	2250	3750	2250	3750	2250	3750	2250	3750	2250	3750	7390	6478
129	3648910	234	234_ 129	3060	3750	2250	3750	3406	3750	2250	3750	2250	3750	2250	3750	2250	3750	2250	3750	2250	3750	2250	3750	2250	3750	2250	3750	2250	3750	2250	3750	2250	3750	2250	3750	2250	3750	2250	3750	2250	3750	2250	3750	2250	3750	2250	3750	4883	4184
129	3648910	251	251_ 129	44503	31391	31288	35387	39813	30420	16327	15058	16559	25234	25674	19726	7292	4020	18261	7848	15682	10555	3956	14822	11271	28836	6619	12864	13232	13353	14215	20652	4189	12825	9405	12066	7188	9873	8154	6544	4865	3750	6429	3750	2250	4240	4033	3750	33836	13318
129	3648910	269	269_ 129	77215	61190	62158	76225	76726	62618	42281	35211	38508	48514	63315	48456	15746	13908	43590	18257	33675	42973	14419	31583	26675	67067	14114	31791	37661	28833	31060	46697	15847	43980	26890	25574	14651	30246	18592	23625	16848	10227	14595	22413	5874	7073	8462	7910	71708	57225
130	3653977	179	179_ 130	2250	3750	2250	3750	2250	3750	2250	3750	3421	3750	2250	3750	2250	3750	2250	3750	2250	3750	2250	3750	2250	3750	2250	3750	2250	3750	2250	3750	2250	3750	2250	3750	2250	3750	2250	3750	2250	3750	2250	3750	2250	3750	2250	3750	2250	8524
130	3653977	236	236_ 130	4429	3750	3018	4713	2250	3750	2250	3750	2250	3750	3293	3750	2250	3750	2250	3750	2250	3750	2250	3750	2250	4332	2250	3750	2250	3750	2250	3750	2250	3750	2250	3750	2250	3750	2250	3750	2250	3750	2250	3750	2250	3750	2250	3750	2250	3750
130	3653977	252	252_ 130	8220	8928	7206	6476	7315	9459	5037	4499	5238	5560	8253	5049	2250	3750	4198	3750	3842	5143	2250	4967	2250	8819	2250	3750	4178	3750	4501	5531	2250	4874	2250	3750	2250	3750	2250	3750	2250	3750	2250	3750	2250	3750	2250	3750	9235	5120
130	3653977	265	265_ 130	2250	3750	18813	3750	2250	21750	2250	3750	7651	19738	2250	10076	2250	3750	12371	3750	14456	18481	2250	14644	6927	34354	2250	16027	2250	6122	15542	15913	2250	12691	2250	6401	2250	7768	6743	4203	5293	3750	2250	7336	2250	3750	2250	3750	17032	18985
130	3653977	267	267_ 130	3750	2250	3750	2250	3750	2250	3750	2250	3750	2250	3750	2250	3750	2250	3750	2250	3750	2250	3750	2250	3750	2250	3750	2250	3750	2250	3750	2250	3750	2250	3750	2250	3750	2250	29242	2250	3750	41575	3750	2250	27652	2250	3750	2250	3750	2250
130	3653977	268	268_ 130	124576	96188	102969	114267	115016	100054	64697	55632	57014	76641	87836	73994	25167	23808	67490	29921	58716	63238	25347	52650	52467	103992	21707	55441	55474	40876	53938	81540	22424	71702	37335	40081	20674	44230	23693	34759	26429	8365	22355	32906	9502	11943	11145	13682	117530	91783
131	3659045	162	162_ 131	2250	3750	2250	3750	2250	3750	2250	3750	2250	3750	2250	3750	2250	3750	2250	3750	2250	3750	2250	3750	2250	3750	2250	3750	2250	3750	2250	3750	2250	3750	2250	3750	2250	3750	2250	3750	2250	3750	2250	3750	2250	3750	2250	3750	5905	3750
131	3659045	163	163_ 131	3750	2250	3750	2250	3750	2250	3750	2250	3750	2250	11089	2250	3750	2250	3750	2250	3750	2250	3750	2250	3750	2250	3750	7221	3750	2250	3750	2250	3750	2250	3750	3473	3750	2250	3750	2250	3750	2250	3750	3242	3750	2250	3750	2250	3750	2250
131	3659045	190	190_ 131	2250	3750	2250	3750	2250	3750	2250	3750	2250	3750	2250	3750	2250	3750	2250	3750	2250	3750	2250	3750	2250	3750	2250	3750	2250	3750	2250	3750	2250	3750	2250	3750	2250	3750	2250	3750	2250	3750	2250	3750	2250	3750	2250	3750	4694	3750
131	3659045	205	205_ 131	8927	6338	6979	6474	7355	6316	3444	3750	2250	4406	3562	3832	2250	3750	2250	3750	2250	4186	2250	3750	2250	4746	2250	3750	2250	3750	2250	4036	2250	4407	2250	3750	2250	3750	2250	3750	2250	3750	2250	3750	2250	3750	2250	3750	4182	4830
131	3659045	235	235_ 131	16589	10175	8257	11579	14090	2250	6570	5761	3750	2250	6978	7628	3750	2250	4660	2250	3910	5879	3750	4898	4983	9844	3750	4772	5495	3130	3750	5846	3750	8947	3750	4546	3750	3666	3750	2250	3750	2250	3750	4076	3750	2250	3750	2250	10493	9328
131	3659045	250	250_ 131	7039	3750	5003	3750	2250	6726	2250	3750	2250	3750	2250	4977	2250	3750	2250	3750	2250	3750	2250	3750	2250	3750	2250	3750	3076	3750	2250	3750	2250	3750	2250	3750	2250	3750	2250	3750	2250	3750	2250	3750	2250	3750	2250	3750	7785	7024
132	3664112	193	193_ 132	2250	3750	2250	3750	2250	3750	2250	3750	2250	3750	2250	3750	2250	3750	2250	3750	2250	3750	3119	3750	2250	3750	2250	3750	2250	10846	19581	3750	2250	3750	18728	10875	14896	11927	5586	3750	12892	9257	2250	3750	5895	7100	2250	3750	2250	3750
132	3664112	209	209_ 132	3750	2250	3750	2250	3750	2250	3750	2250	3750	2250	3750	2250	3750	2250	3750	2250	3750	2250	3750	2250	3750	2250	3750	2250	3750	2250	3750	2250	3750	2250	3750	2250	3750	2250	3750	2250	3750	2250	3750	2250	3750	2250	3750	2250	3750	2250
132	3664112	271	271_ 132	4089	3750	3505	3750	2250	3750	2250	3750	2250	3750	2250	3750	2250	3750	2250	3750	2250	3750	2250	3750	2250	3750	2250	3750	2250	3750	2250	3750	2250	3750	2250	3750	2250	3750	2250	3750	2250	3750	2250	3750	2250	3750	2250	3750	3608	3750
133	3669178	177	177_ 133	2250	3750	2250	3750	2250	3750	2250	3750	2250	3750	2250	3750	2250	3750	2250	3750	2250	3750	2250	3750	2250	3750	2250	3750	2250	3750	2250	3750	2250	3750	2250	3750	2250	3750	2250	3750	2250	3750	2250	3750	2250	3750	2250	3750	2250	3750
133	3669178	249	249_ 133	3750	2250	3750	2250	3750	10696	4214	5825	3750	2250	18770	6065	3750	2250	10297	2250	3750	2250	3750	2250	3750	2250	3750	4374	3750	2250	6435	2250	3750	2250	3750	2250	3750	2250	3750	2250	3750	2250	3750	2250	3750	2250	3750	2250	3750	2250
133	3669178	269	269_ 133	3750	2250	32722	2250	3750	34273	3750	2250	3750	2250	3750	2250	9741	6713	3750	5667	3750	21205	3981	20528	3750	2250	7881	15825	3750	10198	3750	32821	3750	2250	3750	21908	8511	16816	3750	2250	9743	7769	6147	2250	3750	3950	4013	5986	3750	2250
133	3669178	270	270_ 133	3750	9568	6163	4094	12274	4747	4633	4401	3750	8456	7900	6017	3750	2250	7548	2250	4431	2250	3750	5320	3750	2250	3750	2250	4519	2250	3750	3915	3750	7939	3750	2250	3750	3222	3750	2250	3750	2250	3750	3225	3750	2250	3750	2250	9482	4899
133	3669178	281	281_ 133	23402	13145	9933	2250	3750	12115	9603	8189	3750	2250	3750	2250	4445	2250	3750	3355	3750	11742	3750	6500	3750	2250	3750	9896	10875	3534	8345	15078	3750	8339	3750	4234	3750	5934	3750	4493	3750	2250	3750	5095	3750	2250	3750	2250	17017	10301
133	3669178	282	282_ 133	3750	2250	5082	2250	3750	4708	3750	2250	3750	2250	4294	2250	3750	2250	3750	2250	3750	2250	3750	2250	3750	4050	3750	2250	3750	2250	3750	2250	3750	2250	3750	2250	3750	2250	3750	2250	3750	2250	3750	2250	3750	2250	3750	2250	3750	2250
134	3674247	179	179_ 134	3750	13986	3750	2250	3750	2250	3750	2250	6837	2250	3750	2250	3750	2250	3750	2250	3750	2250	3750	2250	3750	2250	3750	5389	3750	2250	5507	2250	3750	2250	3750	2250	3750	2250	3750	2250	3750	2250	3750	3689	3750	2250	3750	2250	3750	7728
134	3674247	252	252_ 134	3750	2250	3750	2250	7342	2250	3750	2250	3750	2250	3750	2250	3750	2250	3750	2250	3750	2250	3750	2250	3750	3494	3750	2250	3750	2250	3750	2250	3750	2250	3750	2250	3750	2250	3750	2250	3750	2250	3750	2250	3750	2250	3750	2250	6120	2250
134	3674247	253	253_ 134	8245	3750	6104	8707	6173	5437	2250	4278	3445	3750	4319	5599	2250	3750	3244	3750	2250	3750	2250	3750	2250	6540	2250	3750	2250	3750	2250	3750	2250	3750	2250	3750	2250	3750	2250	3750	2250	3750	2250	3750	2250	3750	2250	3750	5451	3750
135	3679313	194	194_ 135	2250	3750	2250	3750	2250	3750	2250	3750	2250	3750	2250	3750	2250	3750	2250	3750	2250	3750	2250	3750	2250	3750	2250	3750	2250	3750	2250	3750	2250	3750	2250	3750	2250	3750	2250	3750	2250	3750	2250	3750	2250	3750	2250	3750	10395	8343
136	3684382	118	118_ 136	2250	9362	2250	3750	3402	4941	4631	3750	2250	3750	4917	3750	2250	3750	3287	3750	2250	3750	2250	5210	2250	3750	2250	3750	3827	3750	2250	4363	2250	3750	2250	3750	2250	3750	2250	3750	2250	3750	2250	3750	2250	3750	2250	3750	2250	5473
136	3684382	192	192_ 136	2250	3750	2250	3750	2250	3750	2250	3750	2250	3750	2250	3750	2250	3750	2250	3750	2250	3750	2250	3750	2250	3750	2250	5549	2250	3750	5481	3750	2250	3750	3583	3750	2250	3750	2250	3750	3319	3750	2250	3750	2250	3750	2250	3750	2250	6544
136	3684382	235	235_ 136	13360	8687	6679	7810	10707	2250	7199	4209	6015	2250	5414	4272	3750	2250	3750	2250	3761	4827	3750	5115	3750	5776	3750	3603	3750	3480	3750	3789	3750	4863	3750	2250	3750	3034	3750	2250	3750	2250	3750	3273	3750	2250	3750	2250	11225	6224
137	3689448	237	237_ 137	7079	3853	4793	3750	2250	5499	2250	3750	2250	3750	4668	3750	2250	3750	2250	3750	2250	3750	2250	3750	2250	4163	2250	3750	2250	3750	2250	3750	2250	3750	2250	3750	2250	3750	2250	3750	2250	3750	2250	3750	2250	3750	2250	3750	6604	3750
137	3689448	250	250_ 137	8653	2250	5193	2250	3750	3994	3750	2250	3750	2250	3750	2250	3750	2250	3750	2250	3750	2250	3750	2250	3750	2250	3750	2250	3750	2250	3750	2250	3750	2250	3750	2250	3750	2250	3750	2250	3750	2250	3750	2250	3750	2250	3750	2250	7392	4096
137	3689448	252	252_ 137	8337	2250	3750	2250	8858	3609	3750	2250	3750	2250	4936	3615	3750	2250	3750	2250	3750	2250	3750	2250	3750	3125	3750	2250	3750	2250	3750	3572	3750	4927	3750	2250	3750	2250	3750	2250	3750	2250	3750	2250	3750	2250	3750	2250	5087	8385
137	3689448	268	268_ 137	2250	3750	2250	3750	85930	3750	2250	40692	2250	3750	2250	3750	2250	3750	41363	9879	2250	3750	10554	40341	39343	3750	18490	3750	2250	21168	2250	3750	13719	38074	16428	27174	18566	28434	26242	32140	11715	15642	11426	3750	6146	7324	13671	6735	2250	3750
138	3694517	165	165_ 138	3750	2250	3750	2250	3750	2250	3750	2250	3750	2250	3750	2250	3750	2250	3750	2250	3750	2250	3750	2250	3750	2250	3750	2250	3750	2250	3750	2250	3750	2250	3750	2250	3750	2250	3750	2250	3750	2250	3750	2250	3750	2250	3750	2250	3750	8303
138	3694517	176	176_ 138	2250	3750	2250	3750	2250	3750	2250	3750	2250	3750	2250	3750	2250	3750	2250	3750	2250	3750	2250	3750	2250	3750	2250	3750	2250	3750	2250	3750	2250	3750	2250	3750	2250	3750	2250	3750	2250	3750	2250	3750	2250	3750	2250	3750	2250	3867
138	3694517	249	249_ 138	2250	3750	2250	28238	30129	20779	8805	10592	15816	12717	17280	12729	4419	4004	12224	6120	5996	14349	2250	7459	2250	11327	3570	7523	11205	3750	8021	3750	4772	8594	4858	5321	4972	5086	3134	3750	2250	3750	2250	3868	2250	3750	2250	3750	27288	3750
138	3694517	265	265_ 138	3750	2250	30633	2250	3750	22943	3750	2250	12914	15001	3750	21916	3750	4571	13738	2250	11891	11369	4929	9285	8027	27040	4309	10175	3750	9205	12635	16967	5044	11929	8444	7508	3750	7522	3795	8506	4235	2250	3983	5009	3750	2250	3750	4496	31355	13552
138	3694517	281	281_ 138	21312	14816	5398	3750	2250	9565	2250	7006	2250	3750	2250	3750	3316	3750	2250	4962	2250	5843	2250	5405	2250	3750	2250	7123	11540	3750	5053	9606	2250	13453	2250	3750	2250	5562	4560	4220	2250	3750	2250	6380	2250	3750	2250	3750	17479	13734
139	3699583	192	192_ 139	3750	2250	3750	2250	3750	2250	3750	2250	3750	2250	3750	2250	3750	2250	3750	2250	3750	2250	3750	2250	3750	2250	3750	2250	3750	2250	3750	2250	3750	2250	3750	2250	3750	2250	3750	2250	3750	2250	3750	2250	3750	2250	3750	2250	3750	2250
139	3699583	266	266_ 139	9341	5689	6551	10675	5202	6087	4273	3038	4738	4297	5690	4220	3750	2250	4986	2250	3857	7381	3750	4057	4193	6018	3750	5356	4144	3111	4471	4830	3750	4592	3750	4951	3750	5144	3750	5819	3750	3308	3750	2250	3750	3055	5479	2250	6841	11030
140	3704652	282	282_ 140	2250	3750	4315	3750	2250	5567	2250	3750	2250	3750	3539	3750	2250	3750	2250	3750	2250	3750	2250	3750	2250	3750	2250	3750	2250	3750	2250	3750	2250	3750	2250	3750	2250	3750	2250	3750	2250	3750	2250	3750	2250	3750	2250	3750	2250	5408
141	3709718	177	177_ 141	3750	2250	3750	2250	3750	2250	3750	2250	3750	2250	3750	2250	3750	2250	3750	2250	3750	2250	3750	2250	3750	2250	3750	2250	3750	2250	3750	2250	3750	2250	3750	2250	3750	2250	3750	2250	3750	2250	3750	2250	3750	2250	3750	2250	3750	2250
141	3709718	269	269_ 141	2250	3750	2250	3750	2250	3750	2250	3750	2250	3750	2250	3750	7607	6278	2250	3750	2250	3750	2250	3750	2250	3750	2250	22267	2250	3750	2250	3750	2250	3750	2250	13716	2250	18121	2250	3750	7447	3750	6848	3750	2250	3750	2250	3750	2250	3750
141	3709718	280	280_ 141	2250	3750	2250	3750	2250	3750	2250	3750	2250	3750	2250	3750	2250	3750	2250	3750	2250	3750	2250	3750	2250	3750	2250	3750	2250	3750	2250	3750	2250	3750	2250	3750	2250	3750	2250	3750	2250	3750	2250	3750	2250	3750	2250	3750	3659	3750
142	3714787	118	118_ 142	3750	7477	3750	2250	3750	2250	5213	2250	3750	2250	4070	2250	3750	2250	3750	2250	3750	2250	3750	4766	3750	2250	3750	2250	3750	2250	3750	2250	3750	2250	3750	2250	3750	2250	3750	2250	3750	2250	3750	2250	3750	2250	3750	2250	3750	2250
142	3714787	234	234_ 142	3750	2250	3750	2250	3750	2250	3750	2250	3750	2250	3750	2250	3750	2250	3750	2250	3750	2250	3750	2250	3750	2250	3750	2250	3750	2250	3750	2250	3750	2250	3750	2250	3750	2250	3750	2250	3750	2250	3750	2250	3750	2250	3750	2250	3750	2250
142	3714787	236	236_ 142	3554	3750	3182	3750	2250	3750	2250	3750	2250	3750	3029	3750	2250	3750	2250	3750	2250	3750	2250	3750	2250	3750	2250	3750	2250	3750	2250	3750	2250	3750	2250	3750	2250	3750	2250	3750	2250	3750	2250	3750	2250	3750	2250	3750	2250	3750
143	3719853	49	49_ 143	2250	3750	2250	3750	2250	3911	2250	12012	11441	3750	2250	7743	5778	3750	11796	3750	8598	3750	2250	3750	2250	4268	2250	3750	2250	3750	2250	3750	2250	3750	2250	3750	2250	3750	2250	3750	2250	3750	2250	3750	2250	3750	2250	3750	2250	3750
143	3719853	268	268_ 143	3750	2250	3750	2250	75226	2250	3750	32157	3750	2250	3750	2250	3750	2250	36965	11501	3750	2250	8491	33246	31374	2250	9398	2250	3750	21236	3750	2250	11885	32141	25048	24854	11637	31377	12185	15112	10280	9861	10714	2250	5373	6145	6696	5211	3750	84281
144	3724920	84	84_ 144	30954	2250	3750	2250	92877	48828	2250	41733	3750	10929	52891	3750	14951	3750	31306	17297	6095	2250	5244	27263	3750	90019	8570	24360	14679	22229	32921	54782	11261	30678	20666	12120	4752	29971	9376	19494	8954	3161	9836	31042	2250	3750	5890	3750	34789	21869
144	3724920	134	134_ 144	2250	3750	2250	3750	2250	3750	2250	3750	2250	3750	2250	3750	2250	3750	2250	3750	2250	3750	2250	3750	2250	3750	2250	3750	2250	3750	2250	3750	2250	3750	2250	3750	2250	3750	2250	3750	2250	3750	2250	3750	2250	3750	2250	3750	2250	3750
144	3724920	146	146_ 144	5195	4364	4642	2250	3750	2250	3750	3130	3750	3382	3750	4917	3750	2250	3750	2250	3750	2250	3750	3678	3750	3650	3750	2250	3750	2250	3750	2250	3750	2250	3750	2250	3750	2250	3750	2250	3750	2250	3750	2250	3750	2250	3750	2250	3750	5280
144	3724920	149	149_ 144	3750	2250	3750	2250	3750	2250	3750	2250	3750	2250	3750	2250	3750	2250	3750	2250	3750	2250	3750	2250	3750	2250	3750	2250	3750	2250	3750	2250	3750	2250	3750	2250	3750	2250	3750	2250	3750	2250	3750	2250	3750	2250	3750	2250	3750	2250
144	3724920	193	193_ 144	3750	2250	3750	2250	3750	2250	3750	2250	3750	2250	3750	2250	3750	2250	3750	2250	3750	2250	3750	2250	3750	2250	3750	2250	3750	2250	6660	2250	3750	2250	12922	2250	6675	2250	3750	2250	8697	2250	3750	2250	3750	2250	3750	2250	3750	2250
144	3724920	235	235_ 144	2250	3750	2250	3750	8037	3750	3956	3750	2250	3750	2250	3750	2250	3750	2250	3750	2250	3750	2250	3750	2250	3750	2250	3750	2250	3750	2250	3750	2250	3750	2250	3750	2250	3750	2250	3750	2250	3750	2250	3750	2250	3750	2250	3750	6178	5645
144	3724920	250	250_ 144	4517	3750	5694	3750	2250	3750	2250	3750	2250	3750	2250	3750	2250	3750	2250	3750	2250	3750	2250	3750	2250	3750	2250	3750	2250	3750	2250	3750	2250	3750	2250	3750	2250	3750	2250	3750	2250	3750	2250	3750	2250	3750	2250	3750	8645	7524
145	3729988	235	235_ 145	8546	7715	3770	6974	11484	3750	3155	3750	6042	3750	5774	4771	2250	3750	2250	3750	3245	4238	2250	3750	2250	5402	2250	3750	2250	3750	2250	3942	2250	3750	2250	3750	2250	3750	2250	3750	2250	3750	2250	3750	2250	3750	2250	3750	11640	12034
145	3729988	237	237_ 145	5749	4990	3918	6364	8314	5936	3750	2250	3750	2250	3750	2250	3750	2250	3750	2250	3750	2250	3750	2250	3750	4697	3750	2250	3750	2250	3750	3215	3750	4529	3750	2250	3750	2250	3750	2250	3750	2250	3750	2250	3750	2250	3750	2250	5212	2250
145	3729988	249	249_ 145	3750	2250	3750	21771	13642	16803	8423	6682	7478	9742	13616	9135	3872	3363	10452	2250	5158	5737	3750	6450	3750	11693	3750	5890	10745	2250	7197	2250	3750	5145	3750	5522	4742	4732	4597	2250	3750	3063	3750	3881	3750	2250	3750	2250	13434	2250
145	3729988	270	270_ 145	3750	5694	5585	2250	6742	5119	4387	2250	3750	4640	6425	3336	3750	2250	5315	2250	3750	2250	3750	5295	3750	2250	3750	2250	4417	2250	3750	4898	3750	6535	3750	2250	3750	3561	3750	2250	3750	2250	3750	2250	3750	2250	3750	2250	6966	6527
146	3735055	49	49_ 146	24475	3750	2250	4992	10168	5763	11866	9270	16672	3750	2250	3941	4190	3750	10247	3750	6981	4006	2250	3750	3432	7301	3542	3750	8409	3750	2250	3750	2250	3750	2250	3829	2250	3750	2250	3750	3203	3750	2250	3750	2250	3750	2250	3750	2250	3750
146	3735055	177	177_ 146	2250	3750	2250	3750	2250	3750	2250	3750	2250	3750	2250	3750	2250	3750	2250	3750	2250	3750	2250	3750	2250	3750	2250	3750	2250	3750	2250	3750	2250	3750	2250	3750	2250	3750	2250	3750	2250	3750	2250	3750	2250	3750	2250	3750	2250	3750
146	3735055	251	251_ 146	30872	23714	2250	3750	2250	3750	11997	8917	13819	16679	11359	13901	3074	6411	9600	8769	8092	20999	3042	8595	5989	22063	3773	7404	15975	5161	6851	14997	5811	20105	5889	6833	3843	7846	2250	10267	3978	3750	4077	3750	2250	3750	2250	3750	2250	10724
146	3735055	281	281_ 146	18557	2250	3750	2250	3750	2250	3750	5560	3750	2250	3750	2250	3969	2250	3750	2250	3750	2250	3750	2250	3750	2250	3750	2250	11301	2250	4423	9768	3750	5416	3750	2250	3750	5594	3750	2250	3750	2250	3750	2250	3750	2250	3750	2250	18581	16286
147	3740123	190	190_ 147	3750	2250	3750	2250	3750	2250	3750	2250	3750	2250	3750	2250	3750	2250	3750	2250	3750	2250	3750	2250	3750	2250	3750	2250	3750	2250	3750	2250	3750	2250	3750	2250	3750	2250	3750	2250	3750	2250	3750	2250	3750	2250	3750	2250	5087	2250
147	3740123	253	253_ 147	5897	5598	4292	7627	4245	5078	2250	3750	2250	3835	3761	3750	2250	3750	2250	3750	2250	3750	2250	3750	2250	4049	2250	3750	2250	3750	2250	3955	2250	3750	2250	3750	2250	3750	2250	3750	2250	3750	2250	3750	2250	3750	2250	3750	5737	3750
148	3745190	132	132_ 148	3750	2250	5679	2250	3979	3382	6870	2250	3750	7735	3750	2250	3750	3809	4625	2250	4899	3772	3750	4097	3775	2250	3750	3606	4183	3536	3750	2250	3750	3146	3750	2250	3750	3574	3750	2250	3750	2250	3750	2250	3750	2250	3750	2250	17620	9339
148	3745190	265	265_ 148	2250	3750	24463	3750	2250	19587	2250	3750	7854	10746	2250	12216	2250	3966	11618	3750	9033	10367	2250	9383	7560	21375	4303	8935	2250	6456	8770	13748	5018	8061	2250	6769	6029	6572	4138	5327	3445	3750	4739	4838	2250	3750	2250	3750	23073	15347
149	3750258	110	110_ 149	2250	3750	2250	3750	2250	3750	2250	3750	2250	3750	2250	3750	2250	3750	2250	3750	2250	3750	2250	3750	2250	5066	2250	3750	2250	3750	2250	3750	2250	3750	2250	3750	2250	3750	2250	3750	2250	3750	2250	3750	2250	3750	2250	3750	2250	16310
149	3750258	234	234_ 149	3554	3750	3128	3750	2250	3750	2250	3750	2250	3750	2250	3750	2250	3750	2250	3750	2250	3750	2250	3750	2250	3750	2250	3750	2250	3750	2250	3750	2250	3750	2250	3750	2250	3750	2250	3750	2250	3750	2250	3750	2250	3750	2250	3750	3381	3750
150	3755325	126	126_ 150	3750	2250	3750	2250	3750	2250	3750	2250	3750	2250	3750	2250	3750	2250	3750	2250	3750	14057	3750	2250	3750	2250	3750	2250	3750	2250	3750	2250	3750	2250	3750	2250	3750	2250	3750	2250	3750	2250	3750	2250	3750	2250	3750	2250	3750	2250
150	3755325	163	163_ 150	2250	3750	2250	3750	2250	3750	2250	3750	2250	3750	2250	3750	2250	3750	2250	3750	2250	3750	2250	3750	2250	3750	2250	3750	2250	3750	2250	3750	2250	3750	2250	3750	2250	3750	2250	3750	2250	3750	2250	3750	2250	3750	2250	3750	2250	3750
150	3755325	193	193_ 150	2250	3750	2250	3750	2250	3750	2250	3750	2250	3750	2250	3750	2250	3750	2250	3750	2250	3750	2250	3750	2250	3750	2250	3750	2250	3750	16890	3750	2250	3750	13208	13502	9529	4144	2250	3750	7627	7792	2250	3750	2250	3750	2250	3750	2250	3750
150	3755325	250	250_ 150	5333	5342	4310	7030	5190	4474	4460	4269	3035	3750	2250	4110	2250	3750	3563	3750	2250	3750	2250	3750	2250	3778	2250	3750	4138	3750	3640	3750	2250	5487	2250	3750	2250	3750	2250	3750	2250	3750	2250	3750	2250	3750	2250	3750	5424	4962
150	3755325	266	266_ 150	5333	9700	9744	9672	9331	6442	4991	4670	2250	3958	6830	6422	2250	3750	5948	3750	3080	3750	2250	3750	5770	8828	2250	3750	2250	3750	2250	6482	2250	4909	2250	3750	2250	3750	2250	3750	2250	3750	2250	3750	2250	3750	2250	3750	11636	4803
151	3760393	47	47_ 151	3750	2250	3750	2250	3750	2250	3750	2250	3750	2250	3750	2250	3750	2250	3750	2250	3750	2250	3750	2250	3750	2250	3750	2250	3750	2250	3750	2250	3750	2250	3750	2250	3750	2250	3750	2250	3750	2250	3750	2250	3750	2250	3750	2250	3750	2250
151	3760393	195	195_ 151	5412	2250	3828	4824	3750	4484	3750	2250	3750	2250	3750	2250	3750	2250	3750	2250	3750	2250	3750	2250	3750	4303	3750	2250	3750	2250	3750	3430	3750	2250	3750	2250	3750	2250	3750	2250	3750	2250	3750	2250	3750	2250	3750	2250	7411	4402
151	3760393	237	237_ 151	6711	3750	2250	3750	2250	3750	2250	3750	2250	3750	2250	3750	2250	3750	2250	3750	2250	3750	2250	3750	2250	3801	2250	3750	2250	3750	2250	3750	2250	3750	2250	3750	2250	3750	2250	3750	2250	3750	2250	3750	2250	3750	2250	3750	4589	3750
151	3760393	252	252_ 151	4196	2250	3750	2250	3750	2250	3750	2250	3750	2250	3750	3356	3750	2250	3750	2250	3750	2250	3750	2250	3750	4320	3750	2250	3750	2250	3750	3078	3750	3242	3750	2250	3750	2250	3750	2250	3750	2250	3750	2250	3750	2250	3750	2250	8015	4488
151	3760393	268	268_ 151	3750	2250	3750	2250	3750	2250	3750	24680	3750	2250	3750	2250	3750	2250	3750	2250	3750	2250	3750	16314	3750	2250	3750	2250	3750	2250	3750	2250	3750	2250	3750	2250	3750	2250	3750	2250	3750	2250	3750	2250	3750	2250	3750	8345	3750	2250
152	3765460	162	162_ 152	3750	2250	4114	2250	3750	6474	3750	3235	3750	2250	4151	4069	3750	2250	3750	2250	3750	2250	3750	2250	3750	3292	3750	2250	3750	2250	3750	4702	3750	4033	3750	2250	3750	2250	3750	2250	3750	2250	3750	2250	3750	2250	3750	2250	8384	3218
152	3765460	192	192_ 152	2250	3750	2250	3750	2250	3750	2250	3750	2250	3750	2250	3750	2250	3750	2250	3750	2250	3750	2250	3750	2250	3750	2250	3750	2250	3750	2250	3750	2250	3750	2250	3750	2250	3750	2250	3750	2250	3750	2250	3750	2250	3750	2250	3750	2250	10769
152	3765460	251	251_ 152	2250	3750	2250	3750	2250	3750	9041	7785	7726	9834	8192	6980	4268	3750	10557	3750	6802	8888	2250	3750	6275	22586	2250	7289	12232	3750	6759	11442	2250	8336	6393	6503	4356	7285	2250	3750	4144	3750	2250	3750	2250	3750	2250	3750	2250	12575
153	3770527	118	118_ 153	8690	148658	6394	3750	257458	212083	109137	111500	106730	124011	173843	107430	73380	43753	151735	56754	89127	91226	60572	107865	3750	122657	55133	78371	125979	58768	90156	91930	33257	110792	79939	55583	39955	60641	67916	53789	43511	27735	34238	30552	15330	24282	27870	18820	214763	181338
153	3770527	164	164_ 153	3750	2250	3750	2250	3750	2250	3750	2250	3750	2250	3750	2250	3750	2250	3750	2250	3750	2250	3750	2250	3750	2250	3750	2250	3750	2250	3750	2250	3750	2250	3750	2250	3750	2250	3750	2250	3750	2250	3750	2250	3750	2250	3750	2250	3750	4573
153	3770527	179	179_ 153	2250	3750	2250	3750	2250	3750	2250	3750	3973	3750	2250	3750	2250	3750	2250	3750	2250	3750	2250	3750	2250	3750	2250	3750	2250	3750	3877	3750	2250	3750	3578	3750	2250	3750	2250	3750	2250	3750	2250	3750	2250	3750	2250	3750	2250	12895
153	3770527	253	253_ 153	3750	2250	3750	5424	4965	2250	3750	2250	3750	2250	3750	2250	3750	2250	3750	2250	3750	2250	3750	2250	3750	3667	3750	2250	3750	2250	3750	2250	3750	2250	3750	2250	3750	2250	3750	2250	3750	2250	3750	2250	3750	2250	3750	2250	5286	2250
154	3775595	191	191_ 154	3750	2250	3750	2250	3750	2250	3750	2250	3750	2250	3750	2250	3750	2250	3750	2250	3750	2250	3750	2250	3750	2250	3750	2250	3750	2250	3750	2250	3750	2250	3750	2250	3750	2250	3750	2250	3750	2250	3750	2250	3750	2250	3750	2250	3750	2250
154	3775595	235	235_ 154	7202	2250	3750	7086	8712	2250	3849	4122	3750	2250	4128	4749	3750	2250	3750	2250	3750	2250	3750	2250	3750	5742	3750	2250	3750	2250	3750	2250	3750	3121	3750	2250	3750	2250	3750	2250	3750	2250	3750	2250	3750	2250	3750	2250	9267	3954
154	3775595	281	281_ 154	17489	13375	2250	3750	2250	9132	2250	6576	2250	3750	2250	3750	3711	3750	2250	3750	2250	4890	2250	4487	2250	3750	2250	3750	9175	3750	3786	9420	2250	3750	2250	3750	2250	8118	2250	3750	2250	3750	2250	5311	2250	3750	2250	3750	20486	15264
155	3780662	206	206_ 155	3750	2250	3750	2250	3750	2250	3750	2250	3750	2250	3750	2250	3750	2250	3750	2250	3750	2250	3750	2250	3750	2250	3750	2250	3750	2250	3750	2250	3750	2250	3750	2250	3750	2250	3750	2250	3750	2250	3750	2250	3750	2250	3750	2250	3750	2250
155	3780662	266	266_ 155	7142	6343	2250	7116	5182	5483	4046	3750	2250	4066	3131	3750	2250	3750	3966	3750	4329	3750	2250	3750	2250	4534	2250	3750	2250	3750	2250	3825	2250	3750	2250	3750	2250	3750	2250	3750	2250	3750	2250	3750	2250	3750	2250	3750	4960	5508
156	3785730	148	148_ 156	4700	2250	3750	2250	3750	2250	22564	18172	3750	2250	37577	2250	11606	15835	26028	18782	23507	2250	14138	2250	20714	2250	10651	15550	21305	16486	15925	17342	11673	18905	19120	12442	9954	16969	14083	12752	10232	8621	9452	7952	3750	6160	8652	8862	44576	39124
156	3785730	165	165_ 156	2250	3750	2250	3750	2250	3750	2250	3750	2250	3750	2250	3750	2250	3750	2250	3750	2250	3750	2250	3750	2250	3750	2250	3750	2250	3750	2250	3750	2250	3750	2250	3750	2250	3750	2250	3750	2250	3750	2250	3750	2250	3750	2250	3750	2250	4779
156	3785730	237	237_ 156	6278	3750	2250	3750	2250	3750	2250	3750	2250	3750	2250	3750	2250	3750	2250	3750	2250	3750	2250	3750	2250	5205	2250	3750	2250	3750	2250	3750	2250	3750	2250	3750	2250	3750	2250	3750	2250	3750	2250	3750	2250	3750	2250	3750	6836	3750
156	3785730	253	253_ 156	4048	2250	4045	6797	8129	4113	3750	2250	3750	2250	3961	3692	3750	2250	3750	2250	3750	2250	3750	2250	3750	4215	3750	2250	3750	2250	3750	2250	3750	2250	3750	2250	3750	2250	3750	2250	3750	2250	3750	2250	3750	2250	3750	2250	5551	2250
156	3785730	265	265_ 156	3750	2250	3750	2250	3750	2250	3750	2250	3750	2250	3750	2250	3750	2250	3750	2250	3750	7960	3750	2250	3750	2250	3750	7083	3750	2250	9312	4133	3750	7662	3750	2250	3750	6884	3750	2250	3750	2250	3750	2250	3750	2250	3750	2250	7320	2250
156	3785730	267	267_ 156	282882	3750	2250	3750	2250	243066	2250	124448	134816	3750	2250	3750	60282	3750	153223	3750	2250	122822	40353	3750	2250	250441	2250	112544	2250	85921	130859	3750	2250	3750	78439	89301	2250	3750	51475	3750	55876	51237	51500	3750	24046	35785	27100	27197	2250	3750
156	3785730	269	269_ 156	3750	2250	3750	2250	3750	2250	3750	2250	3750	2250	3750	2250	3750	6868	3750	2250	3750	2250	3750	2250	3750	2250	3750	16928	3750	2250	3750	2250	3750	2250	3750	2250	3750	2250	3750	2250	5397	2250	6753	2250	3750	2250	3750	2250	3750	2250
157	3790797	110	110_ 157	3750	2250	3750	2250	23850	2250	3750	2250	3750	2250	3750	2250	3750	2250	3750	2250	3750	2250	3750	2250	3750	3903	3750	4154	3750	2250	3750	10132	3750	2250	3750	2250	3750	2250	3750	2250	3750	2250	3750	2250	3750	2250	3750	2250	6278	34136
157	3790797	193	193_ 157	3750	2250	3750	2250	3750	2250	3750	2250	3750	2250	3750	2250	3750	2250	3750	2250	3750	2250	3750	2250	3750	2250	3750	2250	3750	2250	3750	2250	3750	2250	7402	2250	3750	2250	3750	2250	3750	2250	3750	2250	3750	2250	3750	2250	3750	2250
157	3790797	250	250_ 157	4504	4800	3750	3746	6754	3265	4152	3443	3929	2250	3750	3276	3750	2250	7871	2250	3750	3396	3750	2250	3750	5009	3750	5962	3750	2250	4622	4890	3750	3088	3750	3093	3750	3181	3750	2250	3750	2250	3750	2250	3750	2250	3750	2250	9199	5762
157	3790797	251	251_ 157	25084	29582	3750	2250	3750	2250	17828	16606	16373	11891	10825	11137	5846	2250	18190	2250	14885	8246	5928	6200	11270	36149	6344	11288	14971	5343	10914	21343	6531	20414	10482	7658	5446	13157	3750	3722	6433	3934	3750	2250	3750	2250	3750	2250	3750	19357
157	3790797	264	264_ 157	2250	3750	2250	3750	2250	3750	2250	3750	2250	3750	2250	3750	2250	3750	2250	3750	2250	3750	2250	3750	2250	3750	2250	3750	2250	3750	2250	3750	2250	3750	2250	3750	2250	3750	2250	3750	2250	3750	2250	3750	2250	3750	2250	3750	2250	3750
158	3795865	195	195_ 158	4109	2250	3750	5144	3750	3010	3750	2250	3750	2250	3750	2250	3750	2250	3750	2250	3750	2250	3750	2250	3750	3355	3750	2250	3750	2250	3750	3154	3750	2250	3750	2250	3750	2250	3750	2250	3750	2250	3750	2250	3750	2250	3750	2250	6836	6885
158	3795865	252	252_ 158	5034	4981	6441	4035	3384	5247	4563	3750	3953	4291	3802	3768	2250	3750	4030	3750	2250	3750	2250	3750	2250	3750	2250	3750	2250	3750	2250	3885	2250	3750	2250	3750	2250	3750	2250	3750	2250	3750	2250	3750	2250	3750	2250	3750	9003	3750
158	3795865	268	268_ 158	2250	3750	2250	3750	75291	3750	2250	36345	2250	3750	2250	3750	2250	3750	40396	12908	2250	3750	12340	28541	25241	3750	10486	70028	3750	24498	3750	2250	28615	36800	3750	23112	10766	33826	14019	18841	14375	9964	12198	2250	4887	12015	4337	4272	3750	119983
159	3800932	118	118_ 159	2250	6041	2250	3750	2250	3750	2250	3750	2250	3750	2250	3750	2250	3750	3063	3750	2250	3750	2250	3750	2250	3750	2250	3750	2250	3750	2250	3750	2250	3750	2250	3750	2250	3750	2250	3750	2250	3750	2250	3750	2250	3750	2250	3750	2250	3750
159	3800932	249	249_ 159	2250	3750	2250	20885	13805	14642	8858	7307	4894	18655	12629	8294	3681	3750	9844	3750	5714	6174	2250	11887	2250	13645	5243	6911	6459	3750	5095	3750	2250	8262	3298	5661	3004	9340	2250	3750	2250	3750	2250	7213	2250	3750	2250	3750	10936	3750
159	3800932	251	251_ 159	3750	2250	3750	2250	3750	2250	10440	10605	7149	8572	6842	8431	5155	2250	6104	2250	8123	7664	3750	2250	5720	16983	3750	8333	8864	2250	6407	11700	3750	7365	6435	3176	3750	6027	3750	3577	6615	2250	3750	2250	3750	2250	3750	2250	3750	10550
160	3806000	46	46_ 160	254676	97713	115747	2408892	93359	304401	104316	77112	79664	72469	102503	2250	57315	48945	80491	44342	3750	78199	53323	61394	99085	396820	30619	52705	36279	3750	32238	246240	22567	45382	31851	30139	28192	1125412	23610	37442	28459	15466	57894	173265	2250	17096	16694	34326	100683	2250
160	3806000	252	252_ 160	2250	3750	2250	3750	4372	3750	2250	3750	2250	3750	4278	3750	2250	3750	2250	3750	2250	3750	2250	3750	2250	3750	2250	3750	2250	3750	2250	3750	2250	4122	2250	3750	2250	3750	2250	3750	2250	3750	2250	3750	2250	3750	2250	3750	7512	3750
160	3806000	271	271_ 160	3750	2250	3750	4032	3750	2250	3750	2250	3750	2250	3750	2250	3750	2250	3750	2250	3750	2250	3750	2250	3750	2250	3750	2250	3750	2250	3750	2250	3750	2250	3750	2250	3750	2250	3750	2250	3750	2250	3750	2250	3750	2250	3750	2250	4222	3108
160	3806000	281	281_ 160	3750	2250	3750	2250	3750	2250	3750	2250	3750	2250	3750	2250	4880	2250	3750	2250	3750	2250	3750	2250	3750	2250	3750	2250	9072	2250	3750	11739	3750	5653	3750	2250	3750	6281	3750	2250	3750	2250	3750	2250	3750	2250	3750	2250	17813	4446
161	3811067	99	99_ 161	2250	3750	2250	3750	47356	3750	2250	3750	2250	3750	2250	3750	2250	3750	2250	3750	2250	3750	2250	3750	2250	3750	2250	3750	2250	3750	2250	3750	2250	3750	2250	3750	2250	3750	2250	3750	2250	3750	2250	9909	2250	3750	2250	3750	7200	3750
161	3811067	163	163_ 161	3750	2250	3750	2250	3750	2250	3750	2250	3750	2250	3750	2250	3750	2250	3750	2250	3750	2250	3750	2250	3750	2250	3750	2250	3750	2250	3750	2250	3750	2250	3750	2250	3750	2250	3750	2250	3750	2250	3750	2250	3750	2250	3750	2250	3750	2250
161	3811067	164	164_ 161	2250	6451	2250	4100	5568	3750	2250	3750	2250	3750	2250	3750	2250	3750	2250	3750	2250	3750	2250	3750	3266	4664	2250	3750	2250	3750	2250	3750	2250	3750	2250	3750	2250	3750	2250	3750	2250	3750	2250	3750	2250	3750	2250	3750	3444	4386
161	3811067	178	178_ 161	3750	2250	3750	2250	3750	2250	3750	2250	3750	2250	3750	2250	3750	2250	3750	2250	3750	2250	3750	2250	3750	2250	3750	2250	3750	2250	3750	2250	3750	2250	3750	2250	3750	2250	3750	2250	3750	2250	3750	2250	3750	2250	3750	2250	3750	6172
161	3811067	205	205_ 161	3750	2250	4051	2250	3750	2250	3750	2250	3750	2250	3750	2250	3750	2250	3750	2250	3750	2250	3750	2250	3750	3453	3750	2250	3750	2250	3750	2250	3750	2250	3750	2250	3750	2250	3750	2250	3750	2250	3750	2250	3750	2250	3750	2250	4556	2250
161	3811067	235	235_ 161	6454	6997	5011	6282	5731	3750	4382	3750	4681	3750	5752	4438	2250	3750	3406	3750	4767	3750	2250	3750	2250	7202	2250	3750	2250	3750	2250	4574	2250	4772	2250	3750	2250	3750	2250	3750	2250	3750	2250	3750	2250	3750	2250	3750	12305	6495
161	3811067	253	253_ 161	3916	3750	3417	6169	3047	3750	2250	3750	2250	3750	2250	3750	2250	3750	2250	3750	2250	3750	2250	3750	2250	7148	2250	3750	2250	3750	2250	3750	2250	3750	2250	3750	2250	3750	2250	3750	2250	3750	2250	3750	2250	3750	2250	3750	5913	3750
161	3811067	264	264_ 161	4249	4118	3750	2250	3957	4946	3750	3111	3750	3271	3898	2250	3750	2250	3750	2250	3750	2250	3750	2250	3750	2250	3750	3567	3750	2250	3750	3050	3750	2250	3750	2250	3750	2250	3750	2250	3750	2250	3750	2250	3750	2250	3750	2250	9827	4665
161	3811067	266	266_ 161	3750	4221	3750	5612	3750	2250	3750	2250	3750	2250	3750	2250	3750	2250	3750	2250	3750	2250	3750	2250	3750	5224	3750	2250	3750	2250	3750	2250	3750	2250	3750	2250	3750	2250	3750	2250	3750	2250	3750	2250	3750	2250	3750	2250	3855	6051
162	3816135	45	45_ 162	992663	290275	2250	6965129	670637	131963	3750	233716	2250	122414	482952	482852	3750	142159	468629	116602	2250	3750	234265	2250	271647	1304358	209709	190619	108931	3750	149967	740365	219464	2250	3750	2250	131049	3235857	209167	218302	3750	2250	171500	662259	3750	2250	135378	109111	320427	658697
162	3816135	148	148_ 162	3750	2250	6388	4914	3750	2250	3750	2250	3750	2250	3750	4436	3750	2250	3750	2250	3750	2250	3750	2250	3750	2250	3750	2250	3750	2250	3750	2250	3750	2250	3750	2250	3750	3697	3750	2250	3750	2250	3750	2250	3750	2250	3750	2250	4278	2250
162	3816135	179	179_ 162	3750	10743	3750	2250	3750	2250	3750	2250	3750	2250	3750	2250	3750	2250	3750	3953	3750	2250	3750	2250	3750	2250	3750	4362	3750	3391	3750	2250	3750	2250	3750	3124	3750	2250	3750	2250	3750	2250	3750	3379	3750	2250	3750	2250	3750	6114
162	3816135	267	267_ 162	2250	3750	2250	3750	2250	3750	2250	3750	153481	3750	2250	3750	90777	3750	153102	3750	2250	115640	45205	3750	2250	3750	2250	3750	2250	3750	129655	3750	2250	3750	2250	3750	2250	3750	48863	3750	65384	45253	52173	3750	21843	25693	30671	27949	2250	3750
162	3816135	269	269_ 162	2250	3750	29106	3750	2250	38624	2250	3750	2250	3750	2250	3750	9748	8767	2250	7689	19768	19936	6238	13338	2250	3750	6108	16897	2250	14127	2250	28687	2250	3750	2250	17810	7988	18664	2250	3750	7970	6675	13709	16431	5217	3750	3941	3750	2250	3750
163	3821202	110	110_ 163	2250	3750	2250	86234	55382	3750	2250	3750	42849	4035	44916	49827	18675	10613	39966	9187	39987	7014	7861	5624	14043	38771	17209	21768	10643	13595	2250	42308	5543	54022	17492	5335	4509	52543	7058	7396	2250	3750	3801	35495	3407	3750	6657	6412	63232	94802
163	3821202	165	165_ 163	3750	2250	3750	2250	3750	2250	3750	2250	3750	2250	3750	2250	3750	2250	3750	2250	3750	2250	3750	2250	3750	2250	3750	2250	3750	2250	3750	2250	3750	2250	3750	2250	3750	2250	3750	2250	3750	2250	3750	2250	3750	2250	3750	2250	3750	2250
163	3821202	192	192_ 163	3750	2250	3750	2250	3750	2250	3750	2250	3750	2250	3750	2250	3750	2250	3750	2250	3750	2250	3750	2250	3750	2250	3750	2250	3750	2250	3750	2250	3750	2250	3750	2250	3750	2250	3750	2250	3750	2250	3750	2250	3750	2250	3750	2250	3750	2250
165	3831337	119	119_ 165	3750	2250	3750	2250	3750	2250	3750	2250	3750	2250	3750	2250	3750	2250	3750	2250	3750	2250	3750	2250	3750	2250	3750	2250	3750	2250	3750	2250	3750	2250	3750	2250	3750	2250	3750	2250	3750	2250	3750	2250	3750	2250	3750	2250	3750	2250
165	3831337	125	125_ 165	2250	66033	3855	4194	350167	96813	29379	108116	28151	6902	146313	168128	13222	26182	93262	14737	115634	3750	14417	13009	2250	103362	43253	86891	29919	34489	45289	202412	9716	16403	76920	57793	2250	98563	11570	14387	44682	5772	11906	40583	8136	6763	2250	3750	130689	88781
165	3831337	193	193_ 165	2250	3750	2250	3750	2250	3750	2250	3750	2250	3750	2250	3750	2250	3750	2250	3750	2250	3750	2250	3750	2250	3750	2250	3750	2250	3750	11420	3750	2250	3750	12309	13087	4302	10036	2250	3750	7257	6126	2250	3750	2250	3750	2250	3750	2250	3750
165	3831337	266	266_ 165	2250	3750	2250	8174	2250	3750	2250	3750	2250	3750	2250	3750	2250	3750	2250	3750	2250	3750	2250	3750	2250	3750	2250	3750	2250	3750	2250	3750	2250	3750	2250	3750	2250	3750	2250	3750	2250	3750	2250	3750	2250	3750	2250	3750	3840	4590
165	3831337	267	267_ 165	3750	2250	3750	2250	3750	2250	3750	2250	121979	2250	3750	2250	3750	2250	135621	2250	3750	2250	34800	2250	3750	2250	3750	2250	3750	2250	117322	2250	3750	2250	3750	2250	3750	2250	48381	2250	54615	43962	50289	2250	21277	2250	25827	2250	3750	2250
166	3836403	281	281_ 166	2250	3750	2250	3750	2250	3750	2250	3750	2250	3750	2250	3750	3072	3750	2250	3750	2250	3750	2250	3750	2250	3750	2250	3750	2250	3750	3159	10097	2250	3750	2250	3750	2250	7852	2250	3750	2250	3750	2250	3750	2250	3750	2250	3750	17298	6439
167	3841472	112	112_ 167	2250	3750	2250	3750	2250	3750	2250	3750	2250	3750	2250	3750	2250	3750	2250	3750	2250	3750	2250	3750	2250	3750	2250	3750	2250	3750	2250	3750	2250	3750	2250	3750	2250	9856	2250	3750	2250	3750	2250	3750	2250	3750	2250	3750	2250	3750
167	3841472	121	121_ 167	2250	3750	2250	3750	2250	3750	2250	3750	2250	3750	2250	3750	2250	3750	2250	3750	2250	3750	2250	3750	2250	3750	2250	3750	3345	3750	2250	3750	2250	3750	2250	3750	2250	3750	2250	3750	2250	3750	2250	6841	2250	3750	2250	3750	2250	4783
167	3841472	122	122_ 167	3750	2250	3750	2250	3750	2250	3750	2250	3750	2250	3750	4431	3750	2250	3750	2250	3750	2250	3750	2250	3750	8414	3750	2250	3750	2250	3750	5218	3750	2250	3750	2250	3750	2250	3750	2250	3750	2250	3750	2250	3750	2250	3750	2250	4201	2250
167	3841472	190	190_ 167	2250	3750	2250	3750	2250	3750	2250	3750	2250	3750	2250	3750	2250	3750	2250	3750	2250	3750	2250	3750	2250	3750	2250	3750	4537	3750	2250	3750	2250	3750	2250	3750	2250	3750	2250	3750	2250	3750	2250	3750	2250	3750	2250	3750	12360	3750
167	3841472	195	195_ 167	2250	3750	2250	3750	2250	3750	2250	3750	2250	3750	2250	3750	2250	3750	2250	3750	2250	3750	2250	3750	2250	5609	2250	3750	2250	3750	2250	3750	2250	3750	2250	3750	2250	3750	2250	3750	2250	3750	2250	3750	2250	3750	2250	3750	4667	4483
167	3841472	235	235_ 167	7780	4944	158788	4873	144651	198333	122990	135619	112129	139012	254221	137926	77147	46965	95861	70408	111339	92455	70382	86081	88577	128442	35729	88813	134488	103886	84699	157608	64896	119595	60882	64785	48202	63453	46069	76701	45438	33578	51381	36996	23579	18756	27902	37901	219245	209433
167	3841472	250	250_ 167	3750	4915	3911	3814	3750	5262	3750	2250	4275	2250	3750	5295	3750	2250	5357	2250	3750	2250	3750	2250	3750	6198	3750	2250	183559	3055	3750	2250	3750	255202	3750	2250	3750	73977	2250	3750	2250	3750	55058	3750	44711	26550	2250	3750	3724	5785
167	3841472	252	252_ 167	3750	2250	3750	4828	109318	105116	86475	83337	74940	106983	141293	97035	46158	43509	54091	40082	65284	2250	41439	2250	65096	120179	37126	59072	58523	54915	59407	73135	36748	41512	40093	51911	29242	60163	32203	42309	25287	21552	19809	30761	15260	16359	20161	26858	76949	141966
167	3841472	265	265_ 167	2250	3750	13469	3750	2250	3750	2250	3750	2250	3750	2250	3750	2250	3750	2250	3750	5256	9380	2250	3750	2250	17048	2250	7796	2250	4046	11270	13121	2250	5757	2250	3750	2250	5959	2250	3750	2250	3750	2250	3750	2250	3750	2250	3750	19994	14227
167	3841472	267	267_ 167	284738	2250	3750	2250	3750	263797	3750	2250	165436	2250	3750	2250	59213	2250	144487	2250	3750	125400	38696	2250	3750	261636	3750	136949	3750	88398	109720	2250	3750	2250	110338	91108	3750	2250	57133	2250	51589	46102	48783	2250	25572	21625	30549	28319	3750	2250
168	3846538	34	34_ 168	3750	2250	3750	2250	3750	2250	3750	2250	3750	2250	3750	2250	3750	2250	3750	2250	3750	2250	3750	2250	3750	6048	3750	2250	3750	2250	3750	2250	3750	2250	3750	2250	3750	2250	3750	2250	3750	2250	3750	2250	3750	2250	3750	2250	3750	2250
168	3846538	104	104_ 168	3750	2250	3750	2250	3750	2250	3750	2250	3750	2250	3750	2250	3750	2250	3750	2250	3750	2250	3750	2250	3750	2250	3750	2250	3750	2250	3750	2250	3750	2250	3750	2250	3750	2250	3750	2250	3750	2250	3750	2250	3750	2250	3750	2250	3750	2250
168	3846538	132	132_ 168	2250	3750	2250	3750	2250	3750	2250	3750	2250	3750	2250	3750	2250	3750	2250	3750	2250	3750	2250	3750	2250	3750	2250	3750	2250	3750	2250	3750	2250	3750	2250	3750	2250	3750	2250	3750	2250	3750	2250	3750	2250	3750	2250	3750	4589	3750
168	3846538	163	163_ 168	2250	3750	2250	3750	2250	3750	2250	3750	2250	3750	2250	3750	2250	3750	2250	3750	2250	3750	2250	3750	2250	3750	2250	3750	2250	3750	2250	3750	2250	3750	2250	3750	2250	3750	2250	3750	2250	3750	2250	4945	2250	3750	2250	3750	2250	3750
168	3846538	235	235_ 168	3750	2250	3750	2250	3936	2250	3750	2250	3750	2250	5776	3034	3750	2250	3750	2250	3750	2250	3750	2250	3750	8244	3750	2250	3750	2250	3750	2250	3750	2250	3750	2250	3750	2250	3750	2250	3750	2250	3750	2250	3750	2250	3750	2250	6427	4095
168	3846538	281	281_ 168	18711	2250	3750	2250	3750	2250	3750	9218	3750	2250	3750	2250	1988602	3750	2250	3750	4310290	2250	3824	2250	3750	5548570	2250	3942402	7431	3484	2708138	3686982	3750	8205337	2061070	3224	3750	3458114	3099	3750	2250	3750	2250	6481	2250	3750	2250	3750	13086	5863
169	3851607	46	46_ 169	2250	3750	2250	3750	2250	3750	2250	3750	2250	3750	2250	3750	2250	3750	2250	3750	2250	3750	2250	53975	2250	3750	2250	3750	2250	3750	2250	3750	2250	3750	2250	3750	2250	3750	2250	3750	2250	3750	2250	3750	2250	3750	14282	32873	2250	3750
169	3851607	48	48_ 169	16554	2250	3750	15600	15285	17241	9899	4646	9573	2250	8832	9709	7160	2250	5897	2250	3750	2250	3750	2250	3750	31308	3750	8000	7162	2250	4536	10949	3750	5678	6083	4322	3750	7548	3750	2250	3750	2250	3750	26369	3750	2250	3750	2250	8781	9419
169	3851607	194	194_ 169	3750	9861	3750	7656	6094	2250	3961	3530	3750	2250	3750	2250	3750	2250	3750	2250	3750	2250	3750	2250	3750	4054	3750	3717	3750	2250	3750	3916	3750	3248	3750	2250	3750	2250	3750	2250	3750	2250	3750	2250	3750	2250	3750	2250	14119	5605
169	3851607	210	210_ 169	2250	3750	2250	3750	2250	3750	2250	3750	2250	3750	2250	4018	2250	3750	2250	3750	2250	3750	2250	3750	2250	3750	2250	3750	2250	3750	2250	3750	2250	3750	2250	3750	2250	3750	2250	3750	2250	3750	2250	3750	2250	3750	2250	3750	2250	3750
169	3851607	251	251_ 169	22682	19731	3750	2250	3750	2250	9674	8208	8567	11226	15432	10051	3857	2250	10840	2250	6600	9163	4386	6080	14427	22690	3750	7973	15093	7655	5770	12447	3750	7296	3750	6064	3750	6332	3750	4085	4095	3007	3750	2250	3750	2250	3750	2250	3750	26646
169	3851607	268	268_ 169	2250	3750	2250	3750	120821	3750	2250	37730	2250	3750	2250	3750	2250	3750	39264	12292	2250	3750	9594	26280	27598	3750	11314	3750	2250	21125	2250	3750	11481	34747	2250	29893	10180	30519	14097	3750	13672	9591	2250	3750	5539	4758	6709	4116	2250	106959
169	3851607	270	270_ 169	2250	3750	2250	3750	2250	5148	2250	3750	3590	3750	2250	3750	2250	3750	3597	3750	2250	3750	2250	3750	2250	3750	2250	3750	2250	3750	2250	3750	2250	3750	2250	3750	2250	3750	2250	3750	2250	3750	2250	3750	2250	3750	2250	3750	4325	3750
170	3856673	33	33_ 170	3750	2250	3750	9550	3750	6428	3750	2250	3750	2250	3750	2250	3750	2250	3750	2250	3750	2250	3750	2250	3750	8158	3750	2250	3750	2250	3750	2250	3750	2250	3750	2250	3750	2250	3750	2250	3750	2250	3750	8212	3750	2250	3750	2250	3750	2250
170	3856673	61	61_ 170	2250	3750	2250	3750	2250	3750	2250	3750	2250	3750	2250	3750	2250	3750	2250	3750	2250	3750	2250	3750	2250	3750	2250	3750	2250	5377	2250	3750	2250	3750	2250	8649	2250	3750	2250	3750	2250	3750	2250	3750	2250	3750	2250	3750	2250	3750
170	3856673	106	106_ 170	3750	2250	3750	2250	3750	2250	3750	2250	3750	2250	3750	2250	3750	2250	4680	2250	3750	6343	3750	2250	3750	17673	3750	3704	3750	2250	3750	2250	3750	2250	3750	2250	3750	5828	3750	2250	3750	2250	3750	2250	3750	2250	3750	2250	3767	3780
170	3856673	110	110_ 170	3750	2250	3750	20461	35331	2250	3750	2250	23621	2250	10354	2250	7380	8132	8848	2250	4574	2250	3750	2250	10382	120692	3928	31927	9178	3750	20225	84467	3750	60816	6936	4506	3750	6651	3949	8970	29284	2250	5042	42800	4105	2250	3841	13266	27249	83293
170	3856673	115	115_ 170	2250	3750	2250	3750	2250	3750	2250	3750	2250	3750	2250	3750	2250	3750	2250	3750	2250	3750	2250	3750	2250	3750	2250	3750	2250	3750	2250	3750	2250	3750	2250	3750	2250	3750	2250	3750	2250	3750	2250	3750	2250	3750	2250	3750	2250	3750
170	3856673	162	162_ 170	2250	3750	2250	3750	2250	3750	2250	3750	2250	3750	2250	3750	2250	3750	2250	3750	2250	3750	2250	3750	2250	3750	2250	3750	2250	3750	2250	3750	2250	3750	2250	3750	2250	3750	2250	3750	2250	3750	2250	3750	2250	3750	2250	3750	2250	4690
170	3856673	193	193_ 170	3750	2250	3750	2250	3750	2250	3750	2250	3750	2250	3750	2250	3750	2250	3750	2250	3750	2250	3750	2250	3750	2250	3750	2250	3750	2250	14709	2250	3750	2250	11321	11799	9451	13552	3750	2250	9124	6784	3750	2250	3750	3997	3750	2250	3750	2250
170	3856673	264	264_ 170	3750	2250	3750	2250	3750	2250	3750	3176	3750	3479	3750	2250	3750	2250	3750	2250	3750	2250	3750	2250	3750	2250	3750	2250	3750	2250	3750	3996	3750	2250	3750	2250	3750	2250	3750	2250	3750	2250	3750	2250	3750	2250	3750	2250	3750	6524
170	3856673	266	266_ 170	5385	4865	5956	5869	3750	3547	3750	3062	3750	2250	6369	4002	3750	2250	4447	2250	3750	2250	3750	2250	3750	3655	3750	2250	3750	2250	5075	3185	3750	3123	3750	2250	3750	2250	3750	2250	3750	2250	3750	2250	3750	2250	3750	2250	21912	6457
171	3861742	36	36_ 171	3750	2250	3750	2250	3750	2250	3750	2250	3750	2250	3750	2250	3750	2250	3750	2250	3750	2250	3750	2250	3750	2250	3750	2250	3750	2250	3750	2250	3750	2250	3750	2250	3750	2250	3750	2250	3750	2250	3750	4368	3750	2250	3750	2250	3750	2250
171	3861742	76	76_ 171	7735	2250	3750	16551	5434	2250	3750	2250	3750	2250	3750	6787	4657	2250	3750	2250	3750	2250	3750	2250	3750	8765	3750	13057	3750	2250	3750	6471	3750	2250	3750	2250	3750	2250	3750	2250	8298	2250	3750	6284	3750	2250	3750	2250	27466	2250
171	3861742	105	105_ 171	3750	2250	3750	2250	3750	2250	3750	2250	3750	2250	24690	2250	3750	2250	3750	2250	3750	2250	3750	2250	3750	2250	8889	2250	3750	2250	11657	2250	3750	20605	13525	2250	3750	15341	3750	2250	3750	2250	3750	2250	3750	2250	3750	2250	3750	21112
171	3861742	178	178_ 171	2250	3750	2250	3750	2250	3750	2250	3750	2250	3750	2250	3750	2250	3750	2250	3750	2250	3750	2250	3750	2250	3750	2250	3750	2250	3750	2250	3750	2250	3750	2250	3750	2250	3750	2250	3750	2250	3750	2250	3750	2250	3750	2250	3750	2250	4916
171	3861742	237	237_ 171	5972	2250	3750	2250	3750	2250	3750	2250	3750	2250	3750	2250	3750	2250	3750	2250	3750	2250	3750	2250	3750	5140	3750	2250	3750	2250	3750	2250	3750	2250	3750	2250	3750	2250	3750	2250	3750	2250	3750	2250	3750	2250	3750	2250	4809	2250
171	3861742	253	253_ 171	4016	2250	58075	4880	60029	70525	41393	41467	39939	46885	64157	51533	22080	18808	51073	24090	40722	25729	15197	2250	32364	71780	14312	30094	40345	23505	33722	56001	22323	42292	27855	24772	16747	34517	18684	31969	23337	11700	19518	15039	7370	8289	12890	15069	95938	79236
172	3866808	96	96_ 172	1603770	223885	264181	654948	366189	455314	223881	122221	289014	218690	159750	3750	160835	40218	147574	110748	142568	157387	72989	2250	3750	1779802	56109	110410	145060	58638	73638	2250	67786	153389	129259	56936	61818	120894	65331	88796	69519	34852	58504	358988	13740	3750	23221	3750	2250	134656
172	3866808	104	104_ 172	2250	3750	2250	3750	2250	3750	2250	3750	8127	3750	2250	3750	2250	3750	2250	3750	2250	3750	2250	3750	2250	3750	2250	3750	2250	3750	2250	3750	2250	3750	2250	3750	2250	3750	2250	3750	2250	3750	2250	3750	2250	3750	2250	3750	2250	6149
172	3866808	124	124_ 172	47470	6638	9199	55134	48687	60398	36443	14965	35822	7236	31669	33272	21740	4960	21580	4109	20781	6199	3750	6777	7133	102787	8222	15229	16441	6392	12620	41333	3750	27875	16423	11253	3750	23043	3750	5680	9538	3062	3750	67556	3750	2250	3750	2250	31159	15705
172	3866808	192	192_ 172	2250	3750	2250	3750	2250	3750	2250	3750	2250	3750	2250	3750	2250	3750	2250	3750	2250	3750	2250	3750	2250	3750	2250	3750	2250	3750	2250	3750	2250	3750	2250	3750	2250	3750	2250	3750	2250	3750	2250	3750	2250	3750	2250	3750	2250	3750
172	3866808	235	235_ 172	7401	3445	209178	3171	209453	217226	173923	155935	141539	179998	220945	153618	76070	65293	103872	90538	117474	113805	45782	112371	105701	132242	47707	114609	130029	83580	108758	139379	53024	99899	68273	87198	51943	91592	50262	81807	64328	40885	59460	39294	18642	19071	32046	22198	285429	135112
172	3866808	249	249_ 172	3750	2250	3750	21475	12506	18577	7307	11884	5870	4794	8510	16223	4703	2250	9604	2250	5981	5818	3750	3342	3750	14431	3750	6194	5988	2250	5145	2250	3750	4123	5651	2250	3750	3354	3750	2250	3750	2250	3750	6107	3750	2250	3750	2250	14381	2250
172	3866808	250	250_ 172	3750	5352	3750	3196	3750	3306	3750	336741	289927	412374	397799	393195	170181	2250	278542	192103	269267	293077	123737	246341	3750	374024	111911	199556	282377	184715	188201	230080	143744	219015	187043	193326	112730	208868	142441	136115	115620	89743	116587	116697	40396	65442	55251	53993	629115	457862
173	3871875	61	61_ 173	45824	2250	3750	2250	3750	2250	3750	12315	3750	2250	3750	2250	29363	30094	3750	2250	3750	2250	3750	2250	3750	2250	27666	33760	3750	41688	3750	2250	3750	2250	12138	39418	3750	27512	3750	2250	3750	19153	3750	49349	3750	2250	3750	2250	3750	2250
173	3871875	66	66_ 173	581286	56348	57463	344620	393846	435972	293047	142042	277475	13165	199316	203390	193299	43200	153571	24145	112401	36644	25436	16513	47221	701400	74553	120062	137300	55143	80685	226478	14039	168584	128516	89561	15002	142564	25112	43875	72724	10503	18279	612443	17909	14101	28413	7490	216875	143894
173	3871875	77	77_ 173	1258087	146088	114607	827056	846445	961046	568610	271104	588064	27919	435598	456306	379207	77313	331652	42720	253943	79852	47216	38231	100262	1598375	131586	242468	307608	102022	170174	508990	33389	371493	246779	170465	26209	294014	42285	80682	139720	19013	35062	1264863	32266	24587	47393	2250	432262	261883
173	3871875	80	80_ 173	220093	24985	17473	131263	143592	152248	101609	44084	99694	7060	66094	70944	65322	11663	56071	5026	40927	12313	5924	3750	14524	290577	21670	40872	51542	17114	25922	90036	4590	63227	39348	29541	5186	49332	8318	11616	20549	3750	5597	210041	4207	4231	7904	4827	66500	38863
173	3871875	92	92_ 173	137631	10657	8955	73703	93784	99006	52178	31648	57562	2250	39729	41874	37469	7748	29049	5360	21124	7815	5633	2250	9408	172836	10456	24114	27512	9421	14996	51947	3750	36022	20688	16449	3750	26514	3750	7042	12118	2250	3750	123096	3750	2250	4413	2250	57390	28969
173	3871875	94	94_ 173	313661	34997	24987	212768	202824	230874	151379	63614	146110	5219	97214	109948	88882	16965	79166	7703	55857	16558	10781	9088	22243	403422	28122	57121	86065	22458	39707	121617	6671	85022	54499	38457	6790	68948	9272	15171	34516	4280	7536	310893	6330	4587	11255	3750	99824	61645
173	3871875	99	99_ 173	92335	2250	3750	55465	53380	64936	36528	2250	40420	2250	22583	26708	23568	2250	19260	2250	15765	2250	3750	2250	3750	117692	3750	14632	16402	2250	12367	35466	3750	22632	14542	10373	3750	15813	3750	6834	8907	2250	3750	82509	3750	2250	3750	2250	27970	2250
173	3871875	107	107_ 173	320900	33517	20145	215494	206592	216092	135475	57642	130706	4556	91682	101887	80823	13842	70882	8120	54471	14047	8017	7095	17094	398882	22966	49236	63565	21604	32498	114599	5773	80583	49162	32315	5833	61437	8778	15269	30119	4064	7049	279966	5633	4122	8274	2250	85512	49160
173	3871875	108	108_ 173	93182	7888	6973	59350	60407	70306	36583	16429	33740	2250	25217	30236	23804	4653	23952	2250	16027	3540	4636	2250	6670	121383	8358	15359	15968	7068	11823	37031	3750	24258	13917	10227	3750	19365	3750	5217	9294	2250	3750	84161	3750	2250	3750	2250	27111	15022
173	3871875	265	265_ 173	3750	2250	16584	2250	3750	2250	3750	2250	3750	4371	3750	2250	3750	2250	9020	2250	6319	10337	3750	2250	3750	20073	3750	8850	3750	8039	11211	10197	3750	6094	3750	5498	3750	4936	3750	2250	3750	2250	3750	2250	3750	2250	3750	2250	21777	20994
173	3871875	281	281_ 173	18362	12273	6103	2250	3750	8791	3750	6757	3750	2250	3750	4811675	2556330	2250	3750	2250	4901153	3750	1996836	2250	3750	13627810	2250	4339287	8003	4597	5089	4035116	1870447	8848684	2250	3136444	2250	7619768	4736729	3844	2250	3750	2250	3750	2250	3750	2250	3750	11109348	6614
174	3876943	34	34_ 174	4976	2250	3750	2250	4237	2250	3750	2250	3750	2250	4801	3203	3750	2250	3750	2250	3750	2250	3750	5217	4375	4320	3750	4297	3750	3035	3750	2250	3750	3056	3750	2250	3750	2250	3750	3226	3750	2250	3750	2250	3750	2250	3750	2250	4244	6195
174	3876943	37	37_ 174	72250	8211	2250	49953	51809	53906	45008	20431	36010	3750	22668	27680	29097	6750	18809	3750	12943	3750	2250	3750	2250	95986	13260	18288	25995	8569	15148	32472	2250	26110	19573	14164	2250	19956	4527	5142	11388	3750	2250	80308	2250	3750	5852	3750	38730	30387
174	3876943	39	39_ 174	3837855	400306	329303	2362806	2470065	2619381	2075143	1017391	1829460	91254	1193221	1253118	1504550	395944	982457	231460	733553	214398	234427	112621	2250	4854169	715463	1001115	1313465	464872	671248	1679253	192826	1289844	1062520	753812	168900	992033	226484	305737	632263	139311	172217	4595508	243144	2250	284803	3750	1763380	1423666
174	3876943	41	41_ 174	10074573	1008959	819123	6022303	6375358	6741189	5161188	2469247	4520012	221996	2908912	3166528	3526073	857640	2374254	507399	1759885	529623	517073	261038	995348	12763812	1571741	2366554	3118939	1081829	1613425	4170932	423449	3126473	2520054	1756898	379748	2439280	504277	728252	1491802	289342	386908	11523562	473462	3750	621175	189638	4098836	3143012
174	3876943	43	43_ 174	8419438	907782	732799	5661148	5325155	5734989	4066561	2035269	3794222	211708	2405765	2740157	2848415	741584	1998621	462860	1604150	2250	451625	3750	2250	10947690	1274865	1938250	2509667	943579	1360017	3630481	349385	2619581	2069231	1427807	407117	2386405	427527	626559	1208480	251964	3750	9282067	364219	283026	533843	2250	3428785	2569564
174	3876943	49	49_ 174	35504	18110	16045	17699	21069	20799	14963	8135	12345	14697	13980	13193	11628	2250	9214	7230	7785	9607	6205	11263	8642	35589	3750	6705	4700	2250	7391	14113	3750	10660	5561	6053	3750	11235	3750	2250	6171	2250	3750	34893	3750	2250	3750	2250	13795	15261
174	3876943	50	50_ 174	368042	42917	39510	246361	254466	278307	215710	104743	193554	8467	128574	142511	145380	39502	107324	24969	82614	25042	22663	2250	3750	481894	64501	96937	129143	43166	67288	171486	16973	125606	105754	73480	14861	103234	20002	32981	64516	12931	16936	421655	22700	15804	26900	2250	178318	143380
174	3876943	51	51_ 174	787038	96769	74615	524475	560521	579848	441609	219219	434676	19812	263555	304913	314093	80291	221426	44459	172798	3750	47827	29482	2250	1010011	139340	201635	274852	95506	151830	359171	35871	265866	222536	163959	31739	220144	48024	70974	135831	25660	38295	895065	43415	30712	61385	15647	371401	293772
174	3876943	53	53_ 174	3964880	449551	343364	2481647	2674317	2828921	2076421	995234	1946708	92202	1272777	1406831	1449630	340358	1056558	200144	794149	231631	200947	120384	322384	5077541	563893	932981	1235631	418929	671906	1715217	146373	1289075	967167	691460	134974	995254	193216	314729	585698	100797	150393	4342961	167246	117799	229765	67376	1655003	1200554
174	3876943	54	54_ 174	554720	64644	50067	356296	386547	405892	316576	144524	291134	14719	171453	203692	209704	48230	149729	27996	117336	2250	27113	18775	48717	746348	76228	145866	163860	62322	99901	262728	20225	178443	138860	100586	22153	154013	28659	44591	87831	12720	24475	702008	26514	15665	37659	8226	241823	185028
174	3876943	55	55_ 174	7058050	758685	607854	4244669	4618411	4846117	3610975	1715773	3412013	153572	2140296	2399906	2328141	525987	1824285	324084	1307150	395232	307059	199871	538516	8626960	864762	1610301	1967517	686779	1103252	2994826	226272	2226479	1591350	1148370	202668	1675713	300445	493207	940226	137409	238449	7423254	230125	172625	335363	90793	2708866	1830918
174	3876943	57	57_ 174	24690714	2689395	2083880	14272093	16078342	16804562	12331421	5568735	11636630	529312	7149979	7956231	7636258	1653963	6157357	1034508	4298396	1321634	946840	625362	1723630	30850210	2690818	5320270	6667969	2193988	3618224	10117072	645540	7550209	5234071	3739895	618795	5664422	942068	1642651	3033589	407883	735563	25373100	680747	502260	994189	267901	8577610	5555355
174	3876943	58	58_ 174	1112595	2250	3750	2250	3750	2250	3750	2250	3750	2250	3750	2250	3750	2250	3750	759815	2250	3946066	3750	2250	3580688	1312044	3750	2250	3750	2250	3750	2250	3750	2250	1130620	3750	2250	3750	2250	3750	1165642	2250	3750	2250	3750	653307	2250	425303	3750	2250
174	3876943	59	59_ 174	4591919	3750	2250	2657056	2905240	3237223	2247381	1058884	2145955	3750	1370968	1475212	1451797	327217	1142882	2250	832846	1710723	209200	3750	2250	5634615	500742	1058831	1155538	3750	732255	1956688	136674	1468824	1018038	729259	2250	1099367	3750	2250	548324	3750	2250	4695935	3750	2250	3750	2250	1763447	3750
174	3876943	63	63_ 174	225728	3750	23265	145161	152346	159309	118495	55866	112473	3750	75274	87784	78572	18715	61518	3750	50000	15232	2250	3750	14619	269478	29021	51386	63081	21433	32740	98141	2250	73187	52966	34692	6985	59083	10529	17506	31784	5240	8459	231140	8804	6396	12885	3750	96541	61343
174	3876943	63	63_ 174	2250	3750	2250	3750	39139	3750	2250	3750	2250	3750	2250	3750	12612	3750	2250	3750	2250	3750	2250	3750	2250	3750	2250	3750	10307	3750	2250	10681	2250	14150	4942	3750	2250	3750	2250	3750	4905	3750	2250	19273	3750	2250	9423	2250	3750	2250
174	3876943	64	64_ 174	49067	2250	3750	28110	38741	29930	25885	9356	19467	2250	18626	17095	12777	2250	12765	2250	9735	2250	3750	2250	3750	60241	7108	12258	14413	3934	8157	21480	3750	15250	10572	8623	3750	11143	3750	4393	9562	2250	3750	47091	3750	2250	3750	2250	24618	14208
174	3876943	64	64_ 174	3750	2250	3750	2250	3750	6533	3750	2250	3750	2250	3750	2250	3750	2250	3750	2250	3750	2250	3750	2250	3750	3927	3750	2250	3750	2250	3750	2250	3750	2250	3750	2250	3750	2250	3750	2250	3750	2250	3750	2250	3750	2250	3750	2250	3750	2250
174	3876943	65	65_ 174	1153211	138657	106876	712949	761972	800459	567151	264065	551433	24944	378833	412018	368591	87132	296256	53625	234967	72021	47109	36202	93313	1390918	139790	246826	302760	104360	168654	491267	30111	357382	248059	173821	32106	265635	43137	81510	145104	24643	34337	1156610	41106	29212	52691	15060	424814	299334
174	3876943	67	67_ 174	12380033	1385818	1043729	7543913	7948998	8126549	5565446	2500185	5618266	258644	3586490	3842455	3522991	709335	3021234	428147	2158874	665681	401725	309693	826957	14928030	1241770	2268206	2837744	965485	1605434	4810239	296571	3402146	2249258	1646500	269286	2614390	380869	735866	1314411	177773	318143	11626961	315362	216586	427429	115253	3852282	2416579
174	3876943	68	68_ 174	2669581	306332	213038	1624034	1672319	1695395	1164622	530040	1179329	51535	788669	820880	736685	153804	623785	95564	465805	140998	85388	67504	190719	3249277	261651	457369	600292	204965	345690	1056818	61801	725278	474803	340185	52045	560297	85842	147541	274292	40403	66189	2429733	62753	42818	92091	23643	826940	476975
174	3876943	70	70_ 174	1425212	154287	108109	838742	944636	1021634	684089	298451	676422	31078	398513	508185	396355	81813	340574	48878	261934	77770	46237	34923	109317	1730705	134327	262166	326136	107063	174728	560696	28164	399359	266255	184230	27193	297588	40599	77557	154060	19048	34595	1341700	29829	22359	49363	12038	424078	263694
174	3876943	71	71_ 174	348821	2250	3750	215285	230007	229816	155731	72862	161769	3750	106581	117523	99129	19459	87490	2250	66230	3750	10354	3750	2250	432577	31204	67516	80682	27105	46314	136801	3750	105138	2250	50715	13503	79445	3750	2250	3750	9525	3750	338374	8062	35788	12432	2250	104944	69272
174	3876943	72	72_ 174	476832	3750	36905	294919	295740	321618	213308	95277	217868	2250	149075	151427	127592	27017	119236	19282	83449	3750	15039	3750	2250	587238	42510	95281	97724	34095	63259	182856	12536	136870	85042	61586	37971	102883	11543	3750	44802	2250	3750	445811	2250	3750	15487	3750	144441	2250
174	3876943	82	82_ 174	312014	37766	28610	211367	213644	235143	140802	72595	145571	3750	102228	127846	94549	23840	86652	15405	62130	38778	3750	2250	3750	406177	34840	61986	81943	23980	46393	132618	7987	94916	63980	43348	3750	68656	11175	19429	34688	8632	8508	313111	9929	8067	13300	5707	124678	68772
174	3876943	83	83_ 174	2039386	212938	156163	1221308	1278565	1413887	880653	386338	874610	39139	588234	634396	519753	108186	472748	65417	357607	107003	62344	46038	133212	2494073	179682	349615	437546	142016	238634	737139	40259	519320	339750	236202	37365	408492	55220	103577	192786	27800	45319	1790863	38619	30322	63970	15743	565018	367964
174	3876943	84	84_ 174	586833	63441	44940	335570	354807	382255	239949	101616	233303	45048	161292	165465	147824	27043	129233	16761	96687	3750	15296	30702	35180	703254	47914	94759	111107	40997	70083	203818	10713	143539	92879	63133	10790	115020	16080	27240	51387	7230	11473	494676	11599	8139	16010	2250	155433	98662
174	3876943	85	85_ 174	909921	96104	70860	547384	585762	614009	390442	164335	395939	45762	260669	284799	236696	44544	211854	28888	158905	51791	27751	24252	59857	1173450	78994	158099	192221	66510	107406	341247	2250	236994	152596	101717	14283	179712	22641	44767	83008	12005	17662	828425	18370	11116	25319	11239	264758	141725
174	3876943	91	91_ 174	1285812	143418	107686	803759	764666	894640	558675	252761	572925	29860	390418	434144	368661	66802	320496	42153	230209	66868	37082	29912	84471	1542939	118761	224882	284292	93990	161620	504280	25582	370981	218564	157514	27095	268343	35915	75214	129380	15233	28634	1104465	28651	19879	40751	10611	385555	247910
174	3876943	93	93_ 174	2784518	284392	211137	1645408	1739448	1878313	1190232	499678	1141548	49631	787287	853666	668867	135686	609223	80263	449385	131311	75255	60266	169663	3296865	229823	458783	553691	186243	307364	994663	50174	685144	437340	308742	46640	502979	74766	133783	251727	31872	53678	2455268	52666	40110	77160	18739	734860	453660
174	3876943	95	95_ 174	1097573	120227	93792	680097	721158	805358	492862	223323	490447	21117	340510	378549	314549	67688	279594	41308	210363	62493	39765	26389	78480	1430708	118678	204678	249157	89946	137116	426845	25352	296165	214963	146946	23435	232954	35237	59649	118999	16068	31992	1018779	30089	19128	40674	9619	376987	238786
174	3876943	105	105_ 174	88875	2250	3750	59712	58103	59807	70922	2250	70118	3750	120691	2250	23583	43719	73554	46662	2250	3750	2250	3750	2250	118246	28881	17071	74322	49791	60258	3750	33203	49334	36734	41099	19376	45194	3750	2250	8825	2250	30361	73571	11315	2250	13780	2250	3750	96471
174	3876943	109	109_ 174	370785	47578	43730	289643	278864	345650	184411	86024	191108	11083	152169	175565	117513	22301	114373	14181	98195	24733	15070	11586	38380	543194	38265	80653	96085	33939	64329	199643	8516	131167	76537	55791	8221	111697	13066	30429	47300	5803	12137	371532	8700	6742	13665	3588	156567	91070
174	3876943	110	110_ 174	327481	127706	132282	192023	144674	172929	107947	91396	69389	99449	166215	113716	59355	38284	94388	51889	88906	76114	43717	72573	62521	205751	13469	65829	43813	57736	69215	64075	24317	43556	30135	51661	31955	35300	34107	32689	20669	17270	20384	169095	7230	10163	15396	14981	138322	91732
174	3876943	123	123_ 174	3750	2250	3750	6730	3750	5700	3750	2250	3750	2250	5194	6719	3750	2250	3750	2250	3750	2250	3750	2250	3750	6778	3750	4053	3750	2250	3750	3659	3750	2250	3750	2250	3750	2250	3750	2250	3750	2250	3750	4907	3750	2250	3750	2250	9488	5656
174	3876943	126	126_ 174	17063476	1510642	1113186	9761898	9783503	11104296	6519833	2759073	6750553	268483	4329103	4734279	3730752	673725	3128920	402221	2351480	666540	359785	299198	860184	21500984	1205399	2446507	2929172	956911	1568140	5605355	254650	4000982	2273490	1625675	240104	2823313	347954	680337	1267673	174189	280242	14283670	297899	204220	399416	100229	3761600	2142267
174	3876943	127	127_ 174	1623870	134178	95393	971711	1037628	1054997	629055	247985	621968	18878	383104	429379	365348	62767	306206	35320	211498	62930	28300	26085	81325	2144028	109091	215345	295872	82585	155408	543667	21088	362353	210253	144170	21820	263916	30076	65060	107510	15159	24756	1410032	26120	18146	32455	8708	338320	177139
174	3876943	128	128_ 174	94718	8363	3750	51899	59732	64197	36834	16100	34729	2250	23440	27405	20228	2250	21348	2250	12940	4481	3750	2250	5135	137938	6551	14579	14256	2250	8474	32072	3750	20506	12845	7591	3750	17175	3750	3929	6019	2250	3750	91216	3750	2250	3750	2250	27766	14455
174	3876943	179	179_ 174	2250	3750	2250	3750	2250	3750	2250	3750	2250	3750	2250	3750	2250	3750	2250	3750	2250	3750	2250	3750	2250	3750	2250	3750	2250	3750	2250	3750	2250	3750	2250	3750	2250	3750	2250	3750	2250	3750	2250	3750	2250	3750	2250	3750	2250	3750
174	3876943	194	194_ 174	2250	3750	2250	4723	8389	3750	5698	4610	4411	3750	2250	3750	2250	3750	2250	3750	2250	3750	2250	3750	2250	3750	2250	4011	2250	3750	2250	3750	2250	3750	2250	3750	2250	3750	2250	3750	2250	3750	2250	3750	2250	3750	2250	3750	11553	5440
175	3882010	38	38_ 175	262194	28797	25763	166530	182112	194594	149510	72121	130012	3750	89042	95765	114666	26063	74038	3750	60112	3750	20332	3750	2250	365009	49252	73011	97618	33514	57808	124928	14528	97872	79233	59597	13817	74003	3750	22401	52702	11746	14476	335030	16447	3750	23880	3750	129811	104854
175	3882010	40	40_ 175	1239619	3750	2250	771949	788614	836920	652975	344383	610207	3750	381975	436489	457297	144069	334547	2250	248226	3750	2250	3750	2250	1547540	226833	308266	410280	3750	236186	586890	2250	383998	327657	284370	3750	310346	2250	3750	193972	2250	3750	1483853	2250	3750	101779	2250	575084	3750
175	3882010	42	42_ 175	1164058	3750	2250	571584	739462	833985	645677	3750	566067	2250	3750	426784	438882	2250	3750	2250	268970	3750	2250	3750	2250	1558679	201763	3750	343810	2250	3750	2250	3750	2250	316480	3750	2250	3750	2250	3750	2250	3750	2250	1329156	3750	2250	3750	2250	3750	2250
175	3882010	47	47_ 175	14130	3750	2250	110123	35178	10517	2250	3750	2250	3750	31371	3750	3464	3750	25157	19958	10407	3750	2250	3750	2250	39959	2250	3750	4431	3750	2250	11806	16520	20260	2250	3750	2250	51751	2250	3750	3097	3750	2250	20258	2250	9133	11754	11678	2250	47602
175	3882010	52	52_ 175	430900	53175	37429	286929	293515	324118	246513	120055	205635	3750	153189	157750	171189	47108	124202	24898	92956	3750	27907	13181	38348	558414	70304	112954	147752	53686	75931	200213	16720	159657	112799	78248	17825	116446	25213	35641	70530	14608	19019	495395	24812	18575	28035	3750	201867	158854
175	3882010	60	60_ 175	145557	2250	3750	84185	92099	107079	75667	33686	67594	2250	3750	50173	47168	12135	3750	2250	3750	2250	13149	19948	3750	192447	17739	3750	38810	2250	3750	2250	3750	2250	3750	2250	9671	2250	3750	2250	3750	2250	3750	151989	2250	3750	2250	3750	2250	37661
175	3882010	62	62_ 175	111141	12974	9848	70050	68553	76752	56935	27583	54510	2250	39234	40023	36963	2250	29859	2250	21327	6606	3750	2250	8500	126721	16005	23190	30542	9318	18117	46122	4319	35244	24864	17056	3750	25530	3750	8258	12820	2250	3901	106182	5082	2250	9148	2250	43573	32164
175	3882010	69	69_ 175	10471265	1138312	856049	6289659	6602791	7022425	4729669	2099345	4698755	214791	3109010	3311966	2849401	572758	2459476	340759	1865177	527187	336700	256570	693196	12802957	952175	1921962	2399047	779057	1300809	4020202	237952	2841906	1842843	1286640	214826	2193202	316186	588820	1070188	145407	259546	9617244	239779	174567	333184	94116	3165652	1890302
175	3882010	78	78_ 175	179182	2250	14314	119568	122205	131042	77707	33882	86267	8233	57248	68586	45558	2250	43779	6548	32083	13066	3750	2250	14817	243491	20414	32571	35496	15184	23369	70992	3750	51627	34024	24974	3750	41412	9912	9869	19262	2250	5342	170788	3750	2250	7782	2250	60612	36390
175	3882010	79	79_ 175	2493563	265865	214127	1594669	1629336	1735913	1106324	504413	1141770	49731	771966	844941	684558	133220	612249	84089	460651	139355	79869	61466	185199	3171064	228430	441720	537781	186057	312935	978258	52843	682068	445139	310949	57768	529421	74658	143231	244675	33778	58918	2336233	56116	37631	84621	21506	760598	457255
175	3882010	81	81_ 175	1364946	152743	122998	855514	925698	995135	604054	284170	633684	80170	449241	486184	386995	89473	349621	55054	259470	81955	48119	62810	109807	1710572	145902	262250	318611	114838	190193	567130	34036	383845	260408	184227	34410	295081	44416	81859	147031	22020	37929	1309717	40385	28080	55719	14627	461008	302294
175	3882010	86	86_ 175	81767	2250	7718	38422	47594	51443	30509	3750	35997	3750	20381	3750	19969	3750	19529	3750	13979	3750	2250	3750	2250	104168	2250	3750	15478	3750	2250	27646	2250	3750	11594	10158	2250	17868	2250	3750	13045	3750	2250	68988	2250	4112	2250	6563	2250	3750
175	3882010	90	90_ 175	7205	2250	3750	2250	3750	2250	3750	2250	3750	2250	3750	2250	3750	2250	3750	2250	3750	5426	3750	2250	3750	13845	3750	2250	3750	2250	3750	2250	3750	2250	3750	2250	3750	2250	3750	2250	3750	2250	3750	3396	3750	2250	3750	2250	3750	8050
175	3882010	97	97_ 175	19618360	2096510	1517715	11632853	12550176	13877838	8576819	3785018	8817208	361603	5535552	6297849	4983964	974502	4588284	565438	3113466	975350	504843	433952	1212406	25079484	1596417	3379090	4133474	1336977	2207185	7471573	348707	4882963	3066431	2176959	341095	3637252	490762	890861	1778845	226733	381088	16352086	398082	269997	534477	140639	5274545	3113651
175	3882010	98	98_ 175	1460142	137285	107246	899530	889986	971211	612103	251808	607937	28108	376349	423761	354625	65762	299867	37798	240804	65105	37332	26555	89799	1869112	112052	226437	262532	89643	158302	526506	21536	346337	202239	152958	21054	268324	31465	65466	117476	15335	28145	1260708	24743	18908	33737	9729	359134	205532
175	3882010	108	108_ 175	3750	2250	3750	2250	3750	2250	8097	2250	10827	2250	3750	2250	3750	2250	3750	2250	3750	2250	3750	2250	3750	9238	3750	2250	3750	2250	3750	2250	3750	3254	4050	3251	3750	2250	3750	2250	5266	2250	3750	11012	3750	2250	3750	2250	3750	19894
175	3882010	112	112_ 175	565699	159141	180717	340021	303790	364464	224235	92996	228318	135975	136303	159071	120460	50039	115322	69463	79679	106816	41202	97778	83035	693888	39221	83596	99967	70414	56166	189461	43860	131820	75916	50995	46107	93362	43625	58191	42108	20749	43509	482561	7896	14919	10352	19729	138944	75237
175	3882010	113	113_ 175	30004	3750	2250	3750	2250	3750	2250	3750	2250	3750	9024	3750	5971	3750	2250	3750	2250	3750	2250	3750	2250	34745	2250	4864	6019	11889	3484	3750	2250	9141	4395	3750	2250	5708	2250	3750	2250	3750	2250	6762	2250	3750	2250	3750	8986	5666
175	3882010	123	123_ 175	37189	3750	5335	24487	25830	27693	16618	6094	15744	3750	10538	12284	10373	3750	8762	3750	7191	3750	2250	3750	3083	49675	3612	6959	7915	3750	4687	12021	2250	8833	6235	4243	2250	9029	2250	3750	3102	3750	2250	32700	2250	3750	2250	3750	9524	5693
175	3882010	209	209_ 175	2250	3750	2250	3750	2250	3750	2250	3750	2250	3750	2250	3750	2250	3750	2250	3750	2250	3750	2250	3750	2250	3750	2250	3750	2250	3750	2250	3750	2250	3750	2250	3750	2250	3750	2250	3750	2250	3750	2250	3750	2250	3750	2250	3750	2250	3750
175	3882010	251	251_ 175	22020	18428	3750	2250	3750	2250	8581	8152	7804	5179	4679	5407	3750	3813	5559	3356	8401	3681	3750	4327	3804	15425	73645	3894	9554	3998	6746	6267	3750	7528	4570	6782	4176	145102	2250	3750	4474	117840	3646	11584	2250	3750	2250	3750	2250	6202
176	3887078	48	48_ 176	23646	3750	2250	3750	2250	3750	2250	3750	2250	3750	2250	3750	2250	3750	2250	3750	2250	3750	2250	3750	2250	3750	2250	3750	2250	3750	3451	3750	2250	7109	2250	3750	2250	3750	2250	3750	2250	3750	2250	3750	2250	3750	2250	3750	6871	3750
176	3887078	56	56_ 176	1347371	157282	121831	871196	930425	1007897	698626	352317	703556	2250	479295	523470	451979	109593	369381	64401	270560	2250	73721	42496	3750	1804895	173556	325672	407584	149938	232352	628625	46087	484607	330466	250249	38638	350987	2250	112151	194160	26435	53919	1447434	47030	3750	66014	18175	545433	346169
176	3887078	95	95_ 176	3750	2250	3750	2250	3750	2250	3750	2250	3750	6867	3750	2250	3750	2250	3750	2250	3750	2250	3750	2250	3750	2250	3750	2250	3750	2250	3750	2250	3750	2250	3750	2250	3750	2250	3750	2250	3750	2250	3750	2250	3750	2250	3750	2250	3750	2250
176	3887078	106	106_ 176	3750	2250	3750	2250	3750	2250	3750	2250	3750	2250	3750	2250	3750	2250	3750	2250	3750	8212	3750	2250	3750	15506	3750	2250	3750	2250	3750	2250	3750	2250	3750	2250	3750	2250	3750	2250	3750	2250	3750	2250	3750	2250	3750	2250	3750	2250
176	3887078	111	111_ 176	5874933	679837	497928	3999809	4285376	4521263	2666111	1235358	2757131	118988	1747527	1903195	1617623	306501	1418703	174842	1049812	293709	152406	135983	406740	8120565	507929	1053759	1322433	411773	726034	2383843	117382	1566329	977602	688543	109903	1244877	158396	300833	542243	72064	132467	5930421	127176	85913	160386	44911	1712544	956531
176	3887078	125	125_ 176	944893	590242	704981	918742	814101	514328	308815	445944	317899	558206	725797	566323	143201	190105	433540	250742	408420	376626	159851	334247	327591	1102500	146869	333540	105232	267165	320675	416796	153918	159598	231702	231357	156386	281728	166706	202334	164603	82111	141202	939702	46721	55728	77521	76723	662335	485817
176	3887078	235	235_ 176	2250	3750	2250	3750	3364	3750	4757	4025	4132	3750	3552	3750	2250	3750	2250	3750	2250	3750	2250	3750	2250	6395	2250	3750	2250	3750	2250	3750	2250	3750	2250	3750	2250	3750	2250	3750	2250	3750	2250	3750	2250	3750	2250	3750	8428	4457
176	3887078	267	267_ 176	262816	2250	3750	2250	3750	250529	3750	150534	376303	3750	2250	3750	226707	2250	405488	249794	3750	117458	187621	3750	2250	283247	164825	334328	2250	79017	328224	2250	3750	341519	264674	108806	191106	3750	204660	232680	72090	118361	54189	138262	16803	24876	106223	16987	3750	646272
177	3892145	36	36_ 177	4693	3750	2250	3941	3261	3750	3295	3750	2250	3750	2250	3750	2250	3750	2250	3750	2250	3750	2250	3750	2250	5356	2250	3750	2250	3750	2250	3750	2250	3750	2250	3750	2250	3750	2250	3750	2250	3750	2250	3750	2250	3750	2250	3750	2250	3750
177	3892145	124	124_ 177	47595	13068	5003	10979	8518	10996	10264	9413	6231	10097	10949	11516	3872	3750	31261	4716	5862	8175	5588	3750	3597	13581	3511	4811	4029	5521	5643	42107	10340	31483	3060	4008	2250	5668	3763	4446	18130	3750	2250	6262	2250	3750	3990	3750	16662	11696
177	3892145	206	206_ 177	2250	3750	2250	3750	2250	3750	2250	4776	2250	3750	2250	3750	2250	3750	2250	3750	2250	3750	2250	3750	2250	3750	2250	3750	2250	3750	2250	3750	2250	4968	2250	3750	3257	3750	2250	3750	2250	3750	5013	3750	2250	3750	2250	3750	3451	5548
177	3892145	249	249_ 177	2250	3750	2250	20400	2250	18313	5417	3750	6723	3750	9911	6667	2250	3750	9074	3750	4471	3750	2250	3750	2250	4553	2250	3750	2250	3750	5259	3750	2250	3750	2250	3750	2250	3750	2250	3750	2250	3750	2250	3750	2250	3750	2250	3750	2250	3750
177	3892145	253	253_ 177	4455	2250	65745	3971	72624	85491	43262	56012	42093	53162	75819	63522	28321	23446	49949	34374	45786	31081	20036	2250	34869	52826	14565	36451	48278	29755	38775	42781	16052	26050	30373	33896	17733	31929	18774	28679	19766	14664	21842	17833	5924	6978	10903	8379	100675	55877
177	3892145	269	269_ 177	2250	3750	2250	3750	2250	30638	2250	3750	2250	3750	2250	3750	11257	8013	2250	5904	2250	3750	5522	13939	2250	3750	6909	21637	2250	11890	2250	29486	2250	28895	3750	15918	7524	11450	3750	2250	9212	8743	6563	2250	3750	3640	3750	3670	3750	2250
178	3897213	71	71_ 178	3750	2250	3750	2250	3750	2250	3750	2250	3750	2250	3750	2250	3750	12136	15733	3750	2250	3750	13485	3750	2250	3750	14310	3750	2250	19242	2250	3750	2250	3750	2250	3750	2250	3750	2250	3750	2250	3750	2250	3750	2250	3750	7186	3750	2250	43858
178	3897213	192	192_ 178	3750	2250	3750	2250	3750	2250	3750	2250	3750	2250	3750	2250	3750	2250	3750	2250	3750	2250	3750	2250	3750	2250	3750	2250	3750	2250	3750	2250	3750	2250	3750	2250	3750	2250	3750	2250	3750	2250	3750	2250	3750	2250	3750	2250	3750	2250
178	3897213	195	195_ 178	3750	2250	3750	3794	3750	2250	3750	2250	3750	2250	3750	2250	3750	2250	3750	2250	3750	2250	3750	2250	3750	4095	3750	2250	3750	2250	3750	2250	3750	2250	3750	2250	3750	2250	3750	2250	3750	2250	3750	2250	3750	2250	3750	2250	4566	2250
178	3897213	237	237_ 178	4039	3750	3672	3750	4317	3750	3037	3750	2250	3750	2250	3750	2250	3750	2250	3750	2250	3750	2250	3750	2250	3750	2250	3750	2250	3750	2250	3969	2250	3750	2250	3750	2250	3750	2250	3750	2250	3750	2250	3750	2250	3750	2250	3750	6749	3750
178	3897213	268	268_ 178	2250	3750	2250	3750	2250	3750	2250	39021	2250	3750	2250	3750	2250	3750	33664	8149	2250	3750	10292	25243	25860	3750	11266	3750	2250	10475	2250	3750	7554	35193	2250	26327	9213	34845	9860	3750	2250	8456	2250	3750	9089	3750	4884	5247	2250	3750
178	3897213	270	270_ 178	3750	2250	3750	2250	3750	2250	3750	2250	3871	2250	3750	2250	3750	2250	3909	2250	3750	2250	3750	2250	3750	2250	3750	2250	3750	2250	3750	2250	3750	2250	3750	2250	3750	2250	3750	2250	3750	2250	3750	2250	3750	2250	3750	2250	3750	2250
179	3902280	96	96_ 179	448815	69097	3750	2250	3750	374859	104415	178462	139864	2250	284879	3750	2250	79518	3750	2250	193010	3750	2250	3750	2250	3750	2250	123477	3750	110884	134494	2250	3750	2250	90246	67765	3750	106401	21882	3750	68692	7882	15692	277750	3750	2250	32411	2250	3750	232769
179	3902280	132	132_ 179	3750	2250	3750	2250	3770	5955	3750	2250	3750	2250	3750	2250	3750	2250	3750	2250	3750	2250	3750	2250	3750	2250	3750	3180	3750	2250	3750	2250	3750	2250	3750	2250	3750	2250	3750	2250	3750	2250	3750	2250	3750	2250	3750	2250	5442	6865
179	3902280	163	163_ 179	3750	2250	3750	2250	3750	2250	3750	2250	3750	2250	3750	2250	3750	2250	3750	2250	3750	2250	3750	2250	3750	2250	3750	2250	3750	2250	3750	2250	3750	2250	3750	2250	3750	2250	3750	2250	3750	2250	3750	2250	3750	2250	3750	2250	3750	2250
179	3902280	206	206_ 179	6371	127256	135453	145261	166989	162465	95862	100792	85933	105602	140039	122787	42844	43382	87255	55506	58759	71972	37608	2250	58290	119435	33610	64926	75822	49995	56332	84830	23619	66461	48455	47040	35153	59815	34622	41258	23459	19603	31459	31527	10715	15706	16346	18137	145444	110113
180	3907348	111	111_ 180	2250	3750	2250	3750	2250	3750	2250	3750	2250	3750	2250	3750	2250	3750	2250	3750	2250	3750	16168	3750	2250	4801	2250	3750	2250	3750	2250	3750	2250	3750	2250	3750	10352	3750	2250	3750	2250	3750	11527	3750	2250	12162	25212	7921	3042	3750
180	3907348	147	147_ 180	3750	2250	3750	2250	3750	2250	3750	2250	3750	2250	3750	2250	3750	2250	3750	2250	3750	2250	3750	2250	3750	2250	3750	2250	3750	2250	3750	2250	3750	2250	3750	2250	3750	2250	3750	2250	3750	2250	3750	2250	3750	2250	3750	2250	3750	2250
180	3907348	252	252_ 180	4504	3750	2250	3760	130665	143025	89977	93048	81274	92969	136950	108662	46455	37916	83328	54169	79095	3750	33623	3750	59056	101960	33351	68055	79055	57968	70857	76969	34653	74844	46984	53297	38478	59448	39807	45199	36834	22699	37714	33221	11606	16139	15456	16750	142117	119279
181	3912415	66	66_ 181	3750	2250	3750	318035	76860	2250	3750	19235	71902	8467	28893	34345	27569	3750	2250	3750	26981	3750	2250	5507	2250	123130	11888	14977	144475	3750	13898	46639	2250	21996	17001	13740	4243	23089	3750	2250	3750	2250	3750	80551	3750	2250	3750	2250	3750	2250
181	3912415	179	179_ 181	3750	2250	3750	2250	3750	2250	3750	2250	3750	2250	3750	2250	3750	2250	3750	2250	3750	2250	3750	2250	3750	2250	3750	2250	3750	2250	3750	2250	3750	2250	3750	2250	3750	2250	3750	2250	3750	2250	3750	2250	3750	2250	3750	2250	3750	3386
182	3917483	123	123_ 182	2250	3750	2250	3750	2250	3750	2250	3750	2250	3750	2250	3750	2250	3750	2250	3750	2250	3750	2250	3750	2250	7447	2250	3750	2250	3750	2250	3750	2250	3750	2250	3750	2250	3750	2250	3750	2250	3750	2250	3750	2250	3750	2250	3750	7858	3750
182	3917483	268	268_ 182	2250	3750	2250	3750	2250	3750	2250	3750	2250	3750	2250	3750	2250	3750	2250	3750	2250	3750	2250	3750	2250	3750	2250	3750	2250	3750	2250	3750	9928	3750	2250	3750	2250	3750	2250	3750	2250	3750	2250	3750	2250	3750	2250	3750	2250	3750
183	3922550	72	72_ 183	2250	3750	2250	46791	3750	2250	3750	2250	3750	2250	3750	2250	3750	2250	23568	3750	2250	3750	2250	3750	2250	3750	2250	3750	2250	3750	10985	3750	9815	3750	2250	3750	2250	3750	2250	3750	2250	3750	2250	3750	2250	3750	3871	3750	2250	3750
183	3922550	81	81_ 183	3750	2250	3750	2250	3750	2250	3750	2250	3750	2250	3750	2250	3750	2250	3750	2250	3750	2250	3750	2250	3750	2250	16039	2250	3750	2250	21017	2250	3750	2250	3750	2250	3750	2250	3750	2250	3750	2250	3750	2250	3750	2250	3750	2250	3750	52158
183	3922550	108	108_ 183	2250	3750	2250	3750	2250	3750	3100	3750	4122	3750	2250	3750	3103	3750	3283	3750	2250	3750	2250	3750	2250	3750	2250	3750	2250	3750	2250	3750	2250	3750	2250	3750	2250	3750	2250	3750	3236	3750	2250	7530	2250	3750	2250	3750	2250	3750
183	3922550	266	266_ 183	3750	5722	3750	6429	3750	298342	2250	3750	2250	3750	270355	3977	50628	67323	107568	55649	3750	2250	67812	3750	2250	119395	42961	88923	3750	2250	3750	2250	144748	340979	60653	3750	2250	3750	2250	3750	55857	46055	48280	2250	47715	70815	26475	22928	266733	150021
183	3922550	281	281_ 183	14363	11274	3750	2250	3750	2250	3750	7437	6534193	8604420	3750	9404705	4270238	3750	2250	3750	7685374	2250	2841627	2250	3750	11363107	3031446	6456233	9361184	2250	5850893	8926471	3414426	5987471	4299329	6263171	3509357	4984619	3898473	4856530	3750	2250	3750	3135611	3750	2250	3750	2250	17288212	3750
184	3927617	237	237_ 184	4891	38303	34101	30595	3750	50698	23217	24319	26067	28544	35967	31550	11367	10747	20403	15399	22202	2250	6939	21487	15977	16153	8924	22659	30489	14552	20173	27268	9655	26067	11974	10803	11638	25307	10737	14031	5965	5512	9655	8369	3750	4942	5333	4390	54046	58887
184	3927617	251	251_ 184	20241	3306	3750	2250	3750	2250	7035	4470	327814	381704	300293	418182	169323	140440	338863	200311	3750	2250	101048	2250	3750	371986	105218	236603	371603	210013	250765	316661	133321	209077	167922	196430	141959	199778	157626	175559	135002	97411	3750	2250	3750	2250	70592	2250	637618	368136
185	3932685	76	76_ 185	3750	2250	3750	2250	3750	2250	3750	2250	3750	2250	3750	2250	3750	2250	3750	2250	3750	2250	3750	2250	3750	10803	3750	8129	3750	2250	3750	2250	3750	2250	3750	2250	3750	2250	3750	2250	3790	2250	3750	2250	3750	2250	3750	2250	3750	2250
185	3932685	78	78_ 185	2250	3750	4851	23559	2250	28767	2250	3750	2250	3750	2250	3750	2250	3750	2250	7105	2250	4864	2250	3750	4357	29915	3369	13133	4517	4079	2250	3750	2250	7191	2250	3750	2250	3750	2250	4151	3133	3750	2250	5102	2250	3750	2250	3750	8474	3750
185	3932685	192	192_ 185	2250	3750	2250	3750	2250	3750	2250	3750	2250	3750	2250	3750	2250	3750	2250	3750	2250	3750	2250	3750	2250	3750	2250	3750	2250	3750	2250	3750	2250	3750	2250	3750	2250	3750	2250	3750	2250	3750	2250	3750	2250	3750	2250	3750	2250	3750
185	3932685	269	269_ 185	2250	3750	2250	3750	2250	17389	2250	3750	2250	3750	2250	3750	12033	11003	2250	3750	2250	3750	3213	3750	2250	3750	3359	9346	2250	4274	2250	28115	2250	3750	2250	18444	2250	9618	2250	3750	6145	6042	4329	3750	2250	3750	3278	3750	2250	3750
186	3937752	125	125_ 186	3750	22403	3750	5131	81753	54729	25649	11457	3750	7269	16805	20485	10961	4500	19223	2250	9479	2250	3750	2250	3750	86671	14383	7482	19909	5299	53446	81608	3750	15850	13521	6835	3750	12888	3750	24116	5190	2250	3750	2250	7079	4135	3750	4284	109327	8590
187	3942820	36	36_ 187	3750	2250	3750	2250	3750	2250	3750	2250	3750	2250	3750	2250	3750	2250	3750	2250	3750	2250	3750	2250	3750	2250	3750	2250	3750	2250	3750	2250	3750	2250	3750	2250	3750	2250	3750	2250	3750	2250	3750	2250	3750	2250	3750	2250	3750	2250
187	3942820	37	37_ 187	27659	2250	3750	2250	5851	2250	3750	2250	3750	2250	3750	2250	7904	2250	3750	2250	3750	2250	3750	2250	3750	16677	3750	2250	3750	2250	3750	2250	3750	2250	3750	2250	3750	4796	3750	2250	3750	2250	3750	2250	3750	2250	3750	2250	3750	5117
187	3942820	84	84_ 187	3750	2250	3750	2250	3750	2250	3750	6821	3750	2250	3750	2250	3750	2250	11184	2250	3750	2250	3750	2250	3750	2250	3750	2250	3750	2250	3750	2250	3750	2250	3750	2250	3750	15616	3750	2250	3750	2250	3750	2250	3750	2250	3750	2250	3750	2250
187	3942820	265	265_ 187	2250	3750	2250	3750	2250	3750	2250	3750	2250	3750	2250	3750	2250	3750	2250	3750	2250	3750	2250	3750	2250	3750	2250	3750	2250	3750	8477	3750	2250	9319	2250	3750	2250	6685	2250	3750	2250	3750	2250	3750	2250	3750	2250	3750	4546	3750
188	3947887	111	111_ 188	3750	2250	3750	2250	3750	2250	3750	2250	3750	2250	3750	2250	3750	2250	3750	2250	3750	2250	3750	2250	3750	2250	3750	2250	3750	2250	3750	2250	3750	2250	3750	2250	3750	2250	3750	2250	3750	2250	3750	2250	3750	8413	17778	5126	3750	2250
188	3947887	190	190_ 188	3750	2250	3750	2250	3750	2250	3750	2250	3750	2250	3750	2250	3750	2250	3750	2250	3750	2250	3750	2250	3750	2250	3750	2250	3750	2250	3750	2250	3750	2250	3750	2250	3750	2250	3750	2250	3750	2250	3750	2250	3750	2250	3750	2250	3750	2250
188	3947887	266	266_ 188	3001	3936	4898	4110	3746	641010	3348	326127	377003	470711	636183	497413	217916	191913	400613	253770	329031	3750	191544	3750	2250	484061	138829	307860	374075	308194	290117	384307	195626	327971	183181	194230	147241	327769	157167	193787	186019	126793	178739	3750	63630	79326	104394	77763	761910	605435
188	3947887	281	281_ 188	15082	13121	3574	3750	2250	5703	2250	6886	7277119	8991641	2250	13682992	5608326	2250	3750	2250	9969867	3750	4306168	3750	2250	13948742	4298211	8789320	9501370	3750	6680083	11626808	4892024	7188299	7127271	6690273	3476775	7134634	5057055	5980127	2250	3750	2250	4937342	2250	3750	2250	3750	19567110	15416324
189	3952955	82	82_ 189	2250	3750	2250	3750	2250	3750	2250	3750	32029	3750	2250	3750	33749	3750	2250	3750	2250	3750	2250	3750	2250	66788	3750	26819	2250	3750	2250	3750	2250	3750	2250	3750	2250	31939	10734	3750	2250	3750	2250	36894	2250	3750	5284	3750	76814	2250
189	3952955	96	96_ 189	3750	2250	3750	2250	3750	2250	3750	2250	61644	3750	2250	3750	2250	3750	2250	3750	2250	3750	2250	3750	2250	3750	2250	3750	2250	3750	2250	3750	2250	3750	2250	3750	2250	3750	2250	3750	2250	3750	2250	90247	2250	3750	2250	3750	2250	3750
190	3958022	80	80_ 190	2250	3750	19250	3750	2250	22482	17511	3750	2250	11002	13869	3750	7911	5418	9927	4198	8619	9003	2250	13832	6982	35884	6199	7013	12435	3788	12973	11727	3655	10691	9602	6859	4836	3750	4777	3750	4269	3750	2250	23432	3671	3750	3198	9141	36776	2250
190	3958022	92	92_ 190	36201	3750	2250	16351	21923	3750	2250	3750	2250	3750	4241	4230	2250	3750	3314	3750	2250	3750	2250	3750	2250	18707	2250	7677	2250	3750	4490	3750	2250	8000	2250	3750	2250	3750	2250	3750	4041	3750	2250	3750	2250	3750	2250	3750	9050	9263
190	3958022	267	267_ 190	223888	3750	2250	3750	2250	835968	3750	464138	437638	2250	3750	2250	241642	212184	442174	253782	3750	84909	181542	3750	2250	585264	181845	352054	382380	215014	351012	460744	194398	324537	263674	127572	194701	94983	200536	238128	201283	116701	189061	195584	14057	19949	101477	116800	840204	603535
191	3963090	110	110_ 191	2250	3750	2250	3750	22394	3750	2250	3750	2250	3750	2250	3750	2250	3750	7247	3750	2250	3750	2250	3750	5593	32669	2250	5396	2250	3750	2250	10529	2250	3750	4531	3750	2250	3750	2250	3750	2250	3750	2250	19507	2250	3750	2250	3750	10835	35218
191	3963090	125	125_ 191	2250	11155	2250	3750	102100	44121	25468	9628	2250	3750	15769	22147	2250	4952	12254	3750	8494	3750	2250	3750	2250	67457	5486	10194	18337	4172	5574	20364	2250	3871	10634	6721	7511	9128	2250	3750	5791	3750	2250	3750	2250	3750	2250	3750	13622	3750
191	3963090	237	237_ 191	4376	35994	40143	35977	2250	49518	28326	29500	34076	42866	46120	44589	12650	11363	25114	19393	26247	3750	8619	27181	20509	27110	7780	20926	30919	19465	21665	26880	14616	14663	12565	13174	11221	15517	11037	11105	12241	6292	8484	7104	2250	3750	4940	4568	55337	32694
192	3968157	54	54_ 192	2250	3750	2250	65546	2250	63629	65411	27185	3750	2250	3750	2250	3750	2250	19321	2250	3750	2250	3750	2250	3750	2250	5894	2250	45483	2250	3750	38680	3750	2250	18772	2250	3750	34374	3750	2250	3750	7108	3750	90302	5030	2250	3750	2250	3750	2250
192	3968157	95	95_ 192	2250	3750	2250	3750	2250	3750	3133	3750	2250	5167	2250	3750	2250	3750	2250	3750	2250	3750	2250	6678	2250	3750	2250	3750	2250	3750	2250	3750	2250	3750	2250	3750	2250	3750	2250	3750	13827	3750	2250	3750	2250	3750	2250	3750	2250	3750
192	3968157	124	124_ 192	12412	2250	6717	17277	7556	10702	14218	6500	4939	2250	8948	11672	3750	2250	4931	2250	9455	3068	3750	4531	4422	15095	5507	2250	4178	4022	6423	13641	3750	6615	5333	6015	3750	3976	3750	3044	4509	2250	3750	5818	3750	2250	3750	2250	13262	7186
192	3968157	126	126_ 192	2250	3750	2250	3750	2250	3750	2250	3750	2250	3750	2250	3750	4332	3750	2250	3750	7007	9019	3032	3750	2250	3750	3921	3750	2250	3750	8679	3750	2250	3750	2250	3750	2250	3750	2250	3750	2250	3750	2250	3750	2250	3750	2250	3750	2250	3750
193	3973223	37	37_ 193	2250	3750	2250	3750	2250	3750	2250	3750	2250	3750	2250	3750	2250	3750	2250	3750	2250	3750	2250	3750	2250	12178	2250	3750	2250	3750	2250	3750	2250	3750	2250	3750	2250	3750	2250	3750	2250	3750	2250	3750	2250	3750	2250	3750	2250	9105
193	3973223	50	50_ 193	2250	3750	2250	3750	2250	3750	44096	3750	44366	3750	2250	3750	2250	3750	22674	3750	2250	3750	2250	3750	2250	3750	12084	3750	26693	3750	2250	29575	2250	26565	2250	3750	2250	3750	2250	3750	2250	3750	2250	61014	2250	3750	2250	3750	6762	3750
193	3973223	78	78_ 193	2250	3750	2250	3750	2250	3750	2250	3750	2250	3750	2250	3750	2250	3750	2250	3750	2250	3750	2250	3750	2250	24271	3750	2250	3750	2250	3750	2250	3750	2250	3750	2250	3750	2250	3750	2250	3750	2250	3750	2250	3750	2250	3750	2250	3750	2250
193	3973223	94	94_ 193	2250	3750	2250	3750	39168	36704	2250	3750	2250	3750	13286	3750	2250	3750	7269	3750	7353	3750	2250	3750	2250	3750	2250	3750	14518	5735	4068	15587	2250	14706	2250	3750	2250	12048	2250	3750	3595	3750	2250	43875	2250	3750	2250	3750	13434	3750
193	3973223	125	125_ 193	3750	2250	3750	2250	10357	3076	3750	2250	3750	2250	3750	3026	3750	2250	3750	2250	3750	2250	3750	2250	3750	4573	3750	2250	3750	2250	3750	2250	3750	2250	3750	2250	3750	2250	3750	2250	3750	2250	3750	2250	3750	2250	3750	2250	3952	2250
194	3978292	62	62_ 194	24733	3750	2250	3750	28653	16621	2250	3750	2250	3750	2250	3750	4216	3750	3465	3750	3192	3750	2250	3750	2250	17425	3750	3147	3750	2250	3750	5743	3750	2250	3750	3212	3750	2250	3750	2250	3750	2250	3750	16785	3750	2250	3750	2250	4612	2250
194	3978292	81	81_ 194	2250	74673	3750	2250	166459	139888	3750	69585	2250	3750	109741	2250	49896	30873	67781	43392	69403	2250	31494	2250	3750	2250	44557	52172	57361	57237	59630	2250	25687	47863	64644	34496	28423	44159	30535	32118	45692	15037	3750	105469	5399	10879	16645	14828	174405	104219
194	3978292	82	82_ 194	2250	3750	2250	3750	2250	3750	2250	3750	2250	3750	2250	3750	16307	3750	2250	3750	2250	3750	2250	3750	2250	3750	2250	18587	3750	2250	3750	2250	3750	2250	3750	2250	3750	29188	8603	3750	2250	3750	2250	29873	2250	3750	2250	3750	38254	2250
195	3983358	82	82_ 195	3750	2250	3750	2250	3750	2250	3750	2250	3750	2250	3750	2250	3750	2250	3750	2250	3750	2250	3750	2250	3750	2250	3750	2250	3750	2250	3750	2250	3750	2250	3750	2250	3750	14479	3750	2250	3750	2250	3750	2250	3750	2250	3750	2250	3750	2250
196	3988427	69	69_ 196	2250	3750	2250	3750	2250	3750	2250	3750	2250	3750	2250	3750	2250	3750	348097	2250	262491	3750	2250	3750	2250	3750	2250	3750	2250	3750	150535	2250	3750	2250	3750	153524	2250	3750	42927	3750	2250	3750	2250	3750	2250	3750	2250	3750	2250	3750
196	3988427	79	79_ 196	3750	2250	3750	2250	3750	2250	3750	2250	3750	2250	3750	2250	3750	2250	3750	2250	3750	2250	3750	2250	3750	2250	3750	2250	3750	2250	31227	2250	3750	78179	3750	31117	3750	2250	3750	2250	3750	2250	3750	2250	3750	2250	3750	2250	3750	2250
196	3988427	83	83_ 196	3750	2250	3750	2250	3750	2250	115347	49332	130964	24136	3750	2250	3750	2250	58807	23621	3750	2250	15854	25807	3750	273229	3750	2250	82370	27409	27139	86336	11164	58661	31781	2250	3750	47896	15284	15569	21147	4809	10501	124932	39170	8232	11671	3750	2250	51320
196	3988427	94	94_ 196	2250	3750	2250	3750	38065	33372	2250	3750	2250	3750	15051	3750	2250	3750	4510	3750	5835	3750	2250	3750	2250	3750	2250	3750	14705	3750	2250	12348	2250	11226	2250	3750	2250	8565	2250	3750	2250	3750	2250	30367	2250	3750	2250	3750	5332	3750
197	3993493	80	80_ 197	2250	3750	2250	3750	2250	3750	2250	3750	2250	3750	2250	3750	9170	3750	9598	4843	2250	3750	2250	3750	2250	34004	2250	3750	8274	3750	2250	15428	2250	16258	4190	3750	2250	3750	2250	3750	7097	3750	2250	19907	2250	3750	2250	3750	5603	3750
197	3993493	81	81_ 197	2250	3750	2250	3750	2250	3750	2250	3750	2250	3750	2250	3750	2250	3750	2250	3750	2250	3750	2250	3750	2250	3750	19100	3750	2250	3750	21470	3750	2250	3750	26573	3750	2250	3750	2250	3750	2250	3750	2250	3750	2250	3750	2250	3750	2250	43294
197	3993493	109	109_ 197	80318	10648	17739	38958	42003	2250	26054	16065	30892	8843	23880	23787	12584	3750	19213	3255	13666	6567	3750	5028	9927	65360	3750	9823	22323	7364	3750	14055	5413	15349	3750	6845	4229	11890	7086	5205	6346	2250	3750	2250	3750	2250	5884	3574	11817	13133
197	3993493	126	126_ 197	2250	3750	2250	3750	2250	3750	2250	3750	2250	3750	2250	3750	2250	3750	2250	3750	2250	13739	2250	3750	2250	3750	2250	3750	2250	3750	2250	3750	2250	3750	2250	3750	2250	3750	2250	3750	2250	3750	2250	3750	2250	3750	2250	3750	2250	3750
197	3993493	251	251_ 197	18499	15695	3750	2250	3750	2250	4504	3276	382058	485170	586713	411492	229257	147642	431212	218266	5266	4380	110559	4028	4438	433038	161362	246519	385316	301289	331138	398819	191079	266008	181037	271603	201417	259495	177676	180834	173494	107548	3750	2250	3750	2250	83654	2250	786396	623593
198	3998562	65	65_ 198	236614	2250	6512	127392	134741	128654	83839	2250	3750	2250	56461	2250	3750	2250	3750	2250	3750	2250	3750	2250	3750	192265	3750	2250	59915	14525	3750	2250	3750	38418	26884	20960	2250	37746	2250	3750	2250	3750	2250	140261	2250	3750	3796	3750	50747	44297
198	3998562	66	66_ 198	3750	2250	3750	70414	56455	2250	3750	22014	46219	2250	3750	2250	9410	2250	3750	2250	18009	2250	3750	2250	3750	94767	3750	19329	24064	3750	13003	38668	2250	21084	7374	15480	2250	19606	2250	3750	2250	3750	2250	70652	2250	3750	2250	3750	2250	3750
198	3998562	85	85_ 198	2250	34087	45302	3750	2250	3750	50250	41188	2250	3750	2250	51235	24100	22977	64560	29258	32497	3750	2250	3750	2250	120939	12651	2250	35183	19945	37899	43121	3750	27925	3750	27394	18482	2250	21405	18162	21542	9907	18085	68551	3750	7510	10409	2250	79671	66068
198	3998562	112	112_ 198	2250	3750	2250	3750	2250	3750	2250	3750	2250	3750	2250	18617	2250	3750	2250	3750	2250	3750	2250	3750	2250	3750	4288	3750	2250	3750	2250	3750	2250	3750	2250	3750	2250	10646	2250	3750	2250	3750	2250	3750	7043	3750	2250	3750	14135	3750
198	3998562	128	128_ 198	11001	2250	3750	2250	7166	2250	3750	2250	3750	2250	3750	2250	3750	2250	3750	2250	3750	2250	3750	2250	3750	12216	3750	2250	3750	2250	3750	2250	3750	2250	3750	2250	3750	2250	3750	2250	3750	2250	3750	5093	3750	2250	3750	2250	3954	4440
199	4003628	40	40_ 199	269525	3750	2250	151195	3750	170307	118035	2250	3750	2250	3750	140235	2250	3750	2250	3750	2250	3750	2250	3750	2250	255618	3750	2250	3750	2250	3750	146015	2250	3750	2250	3750	2250	3750	2250	3750	2250	3750	2250	3750	2250	3750	2250	3750	2250	3750
199	4003628	63	63_ 199	2250	3750	2250	3750	2250	3750	2250	3750	2250	3750	2250	3750	14482	3750	2250	3750	2250	3750	2250	3750	2250	3750	2250	3750	2250	3750	2250	3750	2250	3750	2250	3750	2250	3750	2250	3750	2250	3750	2250	3750	2250	3750	2250	3750	2250	3750
199	4003628	64	64_ 199	7097	3750	2250	3750	5269	28323	2250	3750	2250	3750	2250	3750	15564	3750	14172	3750	2250	3750	2250	3750	2250	7666	2250	3750	2250	3750	2250	6453	2250	5022	2250	4659	2250	3750	2250	3750	2250	3750	2250	3750	2250	3750	2250	3750	4459	6929
199	4003628	78	78_ 199	3750	2250	3750	19895	3750	19857	3750	2250	3750	2250	3750	2250	3750	2250	3750	2250	3750	2250	3750	2250	3750	27665	3750	2250	3750	2250	3750	2250	3750	2250	3750	2250	3750	2250	3750	2250	3750	2250	3750	6697	3750	2250	3750	2250	3750	2250
199	4003628	84	84_ 199	112449	3750	2250	3750	58394	58834	3750	31239	3750	14148	26778	34105	33830	17225	27373	21259	34438	2250	15354	38159	3750	94651	12161	12327	20979	32651	31377	28175	13619	3750	16921	13739	12091	30790	13155	17889	13999	5871	10304	38188	2250	3750	6671	3750	61513	44723
199	4003628	98	98_ 199	2250	3750	2250	3750	2250	3750	2250	3750	2250	3750	2250	3750	2250	3750	2250	3750	2250	3750	2250	3750	2250	3750	12071	3750	2250	3750	14309	3750	2250	35808	21898	3750	2250	3750	2250	3750	2250	3750	2250	3750	2250	3750	2250	3750	33458	3750
199	4003628	124	124_ 199	11449	3750	2250	3750	2250	9551	5265	3750	4944	3750	4037	5187	2250	3750	3008	3750	2250	3750	2250	3750	2250	9327	2250	3750	2250	3750	2250	4412	2250	3750	2250	3750	2250	3750	2250	3750	2250	3750	2250	3750	2250	3750	2250	3750	3014	3750
200	4008697	46	46_ 200	2250	3750	2250	1147067	3750	2250	3750	2250	3750	2250	3750	2250	3750	2250	3750	2250	3750	2250	3750	37795	3750	2250	3750	2250	3750	2250	3750	2250	3750	2250	3750	2250	3750	2250	3750	2250	3750	2250	3750	2250	3750	2250	9342	20672	3750	2250
200	4008697	48	48_ 200	4823	2250	3750	2250	3750	2250	3750	2250	3750	2250	3750	2250	3750	2250	3750	2250	3750	2250	3750	2250	3750	4206	3750	2250	3750	2250	3750	2250	3750	2250	3750	2250	3750	2250	3750	2250	3750	2250	3750	2250	3750	2250	3750	2250	4497	2250
200	4008697	70	70_ 200	279606	3750	2250	149124	3750	2250	87344	43526	3750	2250	3750	2250	3750	2250	3750	2250	3750	2250	3750	2250	3750	2250	3750	35040	61047	8648	3750	68209	6123	3750	21809	3750	2250	3750	2250	3750	25122	2250	3750	2250	3750	2250	5189	4728	3750	42529
200	4008697	237	237_ 200	3917	49585	58003	47078	19972	66749	40528	38575	34719	43738	48928	47291	17464	16448	31011	19524	35470	2250	13411	27593	26836	45987	13916	24377	28186	19951	25517	31264	12551	20941	22189	19217	14383	18669	17761	20388	14743	8127	15108	12225	4181	4529	5606	5235	66176	40831
200	4008697	249	249_ 200	3750	2250	3750	2250	3750	10979	3750	2250	3750	2250	4263	3821	3750	2250	4586	2250	3750	2250	3750	2250	3750	2250	3750	2250	3750	2250	3750	2250	3750	2250	3750	2250	3750	2250	3750	2250	3750	2250	3750	2250	3750	2250	3750	2250	3750	2250
200	4008697	251	251_ 200	2250	3750	2250	3750	2250	3750	2250	3750	2250	3750	2250	3750	2250	3750	2250	3750	2250	3750	2250	3750	2250	3750	2250	3750	4410	3750	2250	3750	2250	3750	2250	3750	2250	3750	2250	3750	2250	3750	2250	3750	2250	3750	2250	3750	2250	3750
202	4018832	54	54_ 202	2250	3750	2250	53251	2250	56256	46741	3750	2250	3750	2250	3750	2250	3750	13512	3750	2250	3750	2250	3750	2250	3750	2250	3750	26703	3750	2250	37542	2250	3750	20207	3750	2250	3750	2250	3750	2250	3750	2250	76053	2250	3750	2250	3750	2250	3750
202	4018832	91	91_ 202	238353	2250	3750	127692	138184	120987	83839	2250	89205	10832	3750	58783	3750	2250	44664	4616	2250	3750	2250	3750	2250	199017	16437	3750	55228	11224	19419	3750	2250	42845	20837	3750	2250	29772	2250	3750	14822	3750	4807	104502	2250	3750	2250	3750	40373	3750
202	4018832	92	92_ 202	21430	2250	3750	13383	3750	2250	3750	2250	3750	2250	3750	2250	3750	2250	3750	2250	3750	2250	3750	2250	3750	19621	3750	2250	3750	2250	3750	2250	3750	4746	4736	2250	3750	2250	3750	2250	3750	2250	3750	2250	3750	2250	3750	2250	6922	5696
202	4018832	95	95_ 202	202488	18810	2250	3750	123919	111427	68323	30368	2250	7769	2250	52171	3750	2250	3750	8141	31806	2250	8096	11358	3750	128152	2250	31852	54311	7855	19038	48558	4581	27095	22994	16937	5226	16822	4817	8440	13806	3105	8611	2250	3750	5257	10118	6978	53971	21717
202	4018832	111	111_ 202	2250	3750	5251	3750	825303	3750	2250	3750	2250	16510	2250	3750	2250	3750	3264	18513	2250	3750	11777	3750	53877	893153	2250	3750	2250	3750	2250	3750	14601	3750	2250	3750	14454	3750	16558	28343	2250	10142	11086	3750	2250	8702	19807	5330	2250	103488
202	4018832	125	125_ 202	2250	5348	2250	3750	2250	3750	3812	3750	2250	3750	3145	19427	2250	3750	2250	3750	3040	3750	2250	3750	2250	3750	2250	3750	2250	3750	2250	3750	2250	3750	9277	3750	2250	3750	2250	3750	2250	3750	2250	3750	2250	3750	2250	3750	13116	3750
202	4018832	146	146_ 202	3953	3037	3750	2250	8249	2250	3750	2250	3750	2250	3750	2250	3750	2250	3750	2250	3750	2250	3750	2250	3750	2250	3750	2250	3750	2250	3750	2250	3750	2250	3750	2250	3750	2250	3750	2250	3750	2250	3750	2250	3750	2250	3750	2250	6395	8303
204	4028965	52	52_ 204	92185	2250	3750	51481	3750	2250	3750	2250	29974	3750	2250	20909	3750	2250	3750	2250	3750	2250	3750	2250	3750	93014	3750	2250	31613	2250	3750	19452	3750	22291	16364	2250	3750	2250	3750	4026	3750	2250	3750	2250	3750	3187	3750	2250	3750	2250
204	4028965	80	80_ 204	3750	2250	3750	2250	3750	2250	20136	2250	15737	2250	17609	2250	8293	4393	11392	4695	4247	2250	3750	5758	4271	36629	3750	2250	9596	3987	3750	13937	3750	9850	5556	2250	3750	2250	3750	2250	5150	2250	3750	20858	3750	2250	3750	3172	16027	3750
204	4028965	98	98_ 204	248693	3750	2250	3750	142391	116772	2250	3750	80378	6096	2250	3750	34635	3750	2250	3750	2250	3750	2250	3750	2250	175693	9343	18529	52591	10403	16099	54516	5416	29727	17986	3750	2250	33274	3750	9877	3750	2250	6142	101647	3750	2250	4115	2250	32349	25021
204	4028965	112	112_ 204	3750	2250	3750	2250	3750	2250	3750	2250	3750	2250	3750	2250	3750	2250	3750	2250	3750	2250	3750	2250	3750	2250	3808	2250	3750	2250	3750	2250	3750	2250	3750	2250	3750	8774	3750	2250	3750	2250	3750	2250	3750	2250	3750	2250	9977	2250
205	4034033	66	66_ 205	3750	2250	3750	2250	3750	2250	3750	2250	35593	2250	3750	2250	3750	2250	3750	2250	3750	2250	3750	2250	3750	2250	3750	2250	24476	2250	3750	31247	2250	3750	2250	3750	2250	17136	2250	3750	2250	3750	2250	3750	2250	3750	2250	3750	2250	3750
205	4034033	68	68_ 205	3750	2250	3750	233219	251845	2250	157025	66982	182700	2250	108453	2250	3750	2250	82816	7178	3750	2250	3750	2250	3750	2250	24698	60357	120041	21420	34698	95912	2250	70919	47550	35561	9202	66846	2250	15503	40349	3750	2250	229776	3049	3750	2250	3750	97377	2250
205	4034033	109	109_ 205	2250	3750	2250	3750	2250	3750	2250	3750	22928	3750	19143	26899	14126	3750	2250	3750	2250	3750	2250	3750	2250	3750	2250	11783	11825	3750	2250	3750	2250	21409	2250	3750	2250	13134	2250	3750	2250	3750	2250	3750	2250	3750	2250	3750	2250	3750
205	4034033	248	248_ 205	2250	3750	4295	3750	2250	3750	2250	3750	2250	3750	2250	3750	2250	3750	2250	3750	2250	3750	2250	3750	2250	3750	2250	3750	2250	3750	2250	3750	2250	3750	2250	3750	2250	3750	2250	3750	2250	3750	2250	3750	2250	3750	2250	3750	2250	5454
206	4039100	57	57_ 206	4319113	3750	2250	2316837	2628197	2566806	1648308	752359	1788814	3750	997529	1093328	1104772	2250	873907	137742	596247	3750	123750	2250	3750	3924393	278755	578075	876536	241271	427865	1286942	2250	946017	561144	391371	3750	741335	2250	3750	366584	2250	3750	2578267	2250	3750	2250	3750	915954	933422
206	4039100	79	79_ 206	477854	70115	2250	3750	276359	237398	2250	59958	168626	3750	2250	95798	74106	7388	80749	2250	62250	2250	3750	5288	25317	354847	3750	47703	112879	2250	31286	2250	3750	77389	3750	27986	3750	2250	3750	2250	25882	3526	6960	2250	7907	6968	3750	3821	79571	47611
206	4039100	107	107_ 206	50752	3750	2250	3750	33751	29385	2250	11197	2250	8922	16752	3750	7522	4915	8417	8106	11608	3750	2250	3750	4754	39415	4705	9048	10449	7855	7554	3750	2250	3750	8469	4427	2250	7545	2250	5895	6866	3750	2250	22600	2250	3750	3334	3750	31463	15008
206	4039100	127	127_ 206	258144	8521	3750	122093	131353	135817	2250	25508	75586	14314	86995	3750	32788	11329	34511	14665	23504	8842	9146	3750	2250	174199	14734	3750	49837	19540	30629	47561	6821	32727	26635	16905	4689	28133	7996	7406	20065	3750	8400	87317	2250	4420	5159	4438	59097	22798
207	4044168	50	50_ 207	2250	3750	2250	3750	2250	3750	2250	3750	35987	3750	2250	3750	2250	3750	2250	3750	2250	3750	2250	3750	2250	3750	9886	3750	21169	3750	2250	25371	2250	20461	2250	3750	2250	3750	2250	3750	2250	3750	2250	57441	2250	3750	2250	3750	2250	3750
207	4044168	54	54_ 207	2250	3750	2250	60390	2250	63095	51985	21439	3750	2250	3750	2250	3750	2250	25173	2250	3750	2250	3750	2250	3750	2250	8158	2250	41260	2250	3750	37424	3750	2250	21673	2250	3750	2250	3750	2250	3750	2250	3750	82828	3750	2250	3750	2250	3750	2250
207	4044168	65	65_ 207	213676	2250	3750	99779	99986	124967	83743	3750	2250	3750	57007	3750	2250	3750	2250	3750	2250	3750	2250	3750	2250	158465	2250	3750	38828	12468	2250	3750	2250	33467	30093	4288	3750	34836	3750	2250	3750	2250	3750	121384	3750	2250	5404	2250	3750	42655
207	4044168	77	77_ 207	238215	3750	2250	3750	2250	3750	2250	31970	98841	2250	64798	2250	3750	2250	3750	2250	3750	2250	3750	16719	3750	180709	3750	40121	59160	14209	2250	3750	2250	45839	24244	18208	2250	39079	2250	3750	16932	4424	9091	129006	2250	3750	4107	3750	2250	32015
207	4044168	82	82_ 207	2250	3750	2250	3750	2250	3750	2250	3750	2250	3750	2250	3750	26682	2250	3750	2250	3750	2250	3750	2250	3750	2250	3750	18758	2250	3750	2250	3750	2250	3750	2250	3750	2250	9166	9195	3750	2250	3750	2250	32206	3750	2250	3750	2250	42487	3750
207	4044168	92	92_ 207	21878	3750	2250	6889	3840	3750	2250	3750	2250	3750	2250	3750	2250	3750	2250	3750	2250	3750	2250	3750	2250	17421	2250	3750	2250	3750	2250	3750	2250	3750	2250	3750	2250	3750	2250	3750	2250	3750	2250	3750	2250	3750	2250	3750	5607	3750
207	4044168	95	95_ 207	196251	3750	2250	3750	109115	106122	66328	31090	2250	6565	2250	3750	2250	3750	2250	5690	2250	3750	2250	3750	2250	113580	3750	28790	42098	9575	13211	50226	4955	2250	22208	15161	4030	29292	3750	12349	11392	2250	9165	2250	3750	5116	5729	2250	49048	39077
207	4044168	97	97_ 207	3750	2250	3750	2250	3750	2250	3750	2250	3750	2250	3750	2250	3750	2250	3750	2250	3750	2250	3750	2250	3750	2250	3750	2250	3750	2250	3750	2250	3750	2250	3750	2250	3750	2250	3750	2250	3750	49980	3750	2250	3750	30926	3750	16890	3750	2250
207	4044168	111	111_ 207	1131372	138391	2250	569383	852385	725189	403496	135274	403046	150213	2250	388665	279842	76778	294379	100044	219188	122027	46457	2250	117581	852894	77799	187406	254461	103613	161641	411509	43978	260623	147764	119379	48824	243684	60372	97098	107972	24428	66247	442727	2250	10562	45098	15120	317772	287615
208	4049235	46	46_ 208	3750	2250	3750	1111354	2250	3750	2250	3750	2250	3750	2250	3750	2250	3750	2250	3750	2250	3750	2250	32671	2250	3750	2250	3750	2250	3750	2250	3750	2250	3750	2250	3750	2250	3750	2250	3750	2250	3750	2250	3750	2250	3750	9001	28836	2250	3750
208	4049235	63	63_ 208	3750	2250	3750	2250	3750	2250	3750	2250	3750	2250	3750	2250	9437	2250	3750	2250	3750	2250	3750	2250	3750	2250	3750	2250	4130	2250	3750	9148	3750	2250	3750	2250	3750	2250	3750	2250	3750	2250	3750	20611	3750	2250	3750	2250	3750	2250
208	4049235	64	64_ 208	7884	3750	2250	3750	2250	6365	2250	3750	2250	3750	2250	3750	7530	3750	2250	3750	2250	3750	2250	3750	2250	9252	2250	3750	2250	3750	2250	3750	2250	3750	2250	3750	2250	3750	2250	3750	2250	3750	2250	6738	2250	3750	2250	3750	5838	3750
208	4049235	67	67_ 208	3750	2250	3750	2250	3750	2250	3750	2250	3750	2250	3750	2250	3750	2250	3750	2250	285187	2250	3750	2250	3750	2250	3750	2250	3750	2250	3750	2250	3750	2250	3750	2250	3750	2250	3750	2250	3750	2250	3750	2250	3750	31607	3750	2250	3750	2250
208	4049235	69	69_ 208	3750	2250	3750	972792	1024528	1014656	612903	265525	665529	3750	407197	2250	303512	2250	315560	3750	251535	3750	37422	3750	2250	1366453	3750	233494	295787	118577	177174	3750	2250	3750	253264	127300	26076	263910	36039	3750	109497	2250	3750	897547	3750	30106	3750	2250	318997	194304
208	4049235	83	83_ 208	3750	2250	3750	2250	3750	2250	116201	70304	128625	23752	3750	2250	3750	2250	60210	2250	3750	2250	18456	2250	3750	268251	3750	2250	65092	18833	45439	98906	2250	78121	33817	3750	2250	67162	2250	3750	19167	4052	8396	3750	8126	3750	16283	3750	2250	86083
208	4049235	93	93_ 208	469397	3750	2250	208332	255407	2250	3750	60941	163728	2250	96574	2250	74578	2250	77887	2250	63797	3750	2250	6301	2250	355008	26361	44672	119175	17502	28304	2250	3750	70736	38413	38153	4425	3750	3958	13481	24658	5037	5902	207944	2250	3750	4350	3750	78284	46113
209	4054303	39	39_ 209	2250	3750	2250	3750	2250	3750	2250	3750	318967	2250	3750	2250	3750	2250	3750	2250	3750	2250	3750	2250	3750	647822	104876	2250	158191	3750	2250	3750	2250	3750	174535	2250	3750	2250	3750	2250	3750	2250	3750	2250	3750	2250	3750	2250	3750	2250
209	4054303	51	51_ 209	142891	3750	2250	3750	2250	99469	74369	3750	75056	3750	50768	36171	3750	2250	39146	2250	3750	2250	3750	2250	3750	2250	3750	2250	64490	2250	3750	2250	3750	2250	3750	2250	3750	2250	3750	2250	3750	5162	4035	82836	4604	3750	2250	3750	2250	3750
209	4054303	66	66_ 209	3750	2250	3750	70073	71811	2250	3750	20578	48963	2250	27793	30912	27749	3750	2250	3750	19403	3750	2250	3750	2250	95712	2250	15871	36427	3750	11087	31833	2250	22089	13471	12618	3750	19817	3750	5772	4557	2250	5632	71324	3750	2250	3750	2250	3750	27437
209	4054303	124	124_ 209	7142	4369	3750	6276	3916	15454	6326	2250	6485	2250	8624	6828	3750	2250	5468	2250	3750	4719	3750	4096	3750	10720	3750	2250	3915	2250	3750	12310	3750	6497	3750	2250	3750	2250	3750	2250	3750	2250	3750	7060	3750	2250	3750	2250	8323	5947
210	4059370	55	55_ 210	1272510	3750	2250	707756	781849	3750	505598	227432	539123	2250	3750	332003	308194	2250	3750	2250	3750	2250	3750	2250	3750	1135220	98191	186541	232991	3750	2250	380885	3750	272121	178325	2250	3750	228302	2250	3750	2250	3750	2250	824112	31100	3750	2250	3750	2250	218421
210	4059370	126	126_ 210	2624395	24711	404391	1278687	1428705	1214725	772762	311816	865339	184276	2250	985039	574355	2250	347124	165107	555684	217616	125418	130946	3750	1895669	112236	446494	556956	245729	347459	530454	106629	593387	395032	167077	97742	278769	115499	148485	250532	53940	91347	993731	2250	3750	44857	3750	732477	565013
210	4059370	128	128_ 210	2250	3750	2250	3750	2250	3750	2250	3750	2250	3750	2250	3750	2250	3750	4704	3750	2250	3750	2250	3750	2250	11587	2250	3750	2250	3750	2250	3750	2250	3750	2250	3750	2250	3750	2250	3750	2250	3750	2250	6714	2250	3750	2250	3750	2250	5738
211	4064438	109	109_ 211	69980	5217	8500	2250	34063	2250	19688	11932	30803	5679	26121	30416	12074	2250	15748	2250	15172	5391	3750	2250	3750	67464	4614	10055	17266	7051	3750	13792	3750	18340	3750	11114	3750	13744	3750	6437	4582	2250	3750	23107	3750	2250	3750	2250	9447	12531
212	4069505	34	34_ 212	2250	3750	2250	3750	2250	3750	2250	3750	2250	3750	2250	3750	2250	3750	2250	3750	2250	3750	2250	3750	2250	3750	2250	3750	2250	3750	2250	3750	2250	3750	2250	3750	2250	3750	2250	3750	2250	3750	2250	3750	2250	3750	2250	3750	2250	3750
212	4069505	40	40_ 212	264433	3750	2250	154089	3750	165015	114536	2250	3750	2250	3750	116624	2250	3750	2250	3750	2250	3750	2250	3750	2250	264943	3750	2250	3750	2250	3750	131071	2250	3750	2250	3750	2250	3750	2250	3750	2250	3750	2250	3750	2250	3750	2250	3750	2250	3750
212	4069505	43	43_ 212	1487169	2250	3750	2250	888319	3750	588443	192806	639195	2250	3750	2250	3750	2250	3750	2250	3750	2250	3750	2250	3750	1400061	2250	3750	408684	2250	3750	2250	3750	2250	3750	2250	3750	2250	3750	2250	3750	2250	3750	2250	52510	3750	2250	3750	2250	3750
212	4069505	50	50_ 212	3750	2250	3750	2250	3750	2250	3750	2250	34008	2250	3750	2250	3750	2250	3750	2250	3750	2250	3750	2250	3750	2250	10618	2250	16920	2250	3750	2250	3750	25777	3750	2250	3750	2250	3750	2250	3750	2250	3750	58206	3750	2250	3750	2250	3750	2250
212	4069505	68	68_ 212	2250	3750	2250	232614	245472	3750	159363	69900	173217	3750	119187	3750	2250	3750	85938	3750	65421	3750	2250	3750	2250	3750	24061	69134	82584	21006	38876	103128	2250	67236	59931	47023	3750	77884	3750	16465	39755	2250	3750	219336	3750	2250	3750	3211	97802	3750
212	4069505	85	85_ 212	3750	2250	3750	2250	3750	2250	94207	2250	3750	2250	3750	2250	23795	2250	61396	3750	2250	3750	2250	3750	2250	116125	18674	2250	30510	24896	33849	76499	2250	55715	2250	3750	2250	3750	2250	3750	2250	3750	3689	63544	2250	3750	9900	3750	2250	3750
212	4069505	146	146_ 212	2250	3750	2250	3750	2250	3750	2250	3750	2250	3750	2250	3750	2250	3750	4148	3750	2250	3750	2250	3750	2250	3750	2250	3750	2250	3750	2250	3750	2250	3750	2250	3750	2250	3750	2250	3750	2250	3750	2250	3750	2250	3750	2250	3750	6328	6388
213	4074572	63	63_ 213	2250	3750	2250	3750	2250	3750	2250	3750	2250	3750	2250	3750	12994	3750	2250	3750	2250	3750	2250	3750	2250	3750	2250	3750	2250	3750	2250	11522	2250	3750	2250	3750	2250	3750	2250	3750	2250	3750	2250	18956	2250	3750	2250	3750	2250	3750
213	4074572	91	91_ 213	215333	2250	3750	125568	138060	145222	75562	2250	19287	2250	3750	76200	3750	2250	42378	3750	2250	3750	2250	3750	2250	180134	2250	3750	40786	11522	18131	3750	2250	39636	23436	3750	2250	38486	2250	3750	2250	3750	2250	112879	2250	3750	2250	3750	39424	3750
213	4074572	97	97_ 213	3364116	3750	2250	1703406	1895355	1669268	1034452	574766	1175630	70298	694249	730895	481636	107526	2250	135487	476667	227269	111252	3750	182293	2593458	2250	473697	842957	227978	226686	766130	82152	614938	267514	186390	40393	411552	114781	2250	162339	31688	41510	1392408	58479	42385	3750	19032	459583	550275
213	4074572	111	111_ 213	1086066	294785	3750	567548	627482	535457	339289	329970	391824	187339	2250	513979	147835	113549	359983	110334	297907	177058	78537	3750	171542	822868	116538	238609	195007	145893	189007	259273	64613	159843	212217	172118	65993	132517	82881	105007	134481	35790	54024	457886	2250	33270	52794	37884	433125	275643
213	4074572	125	125_ 213	3750	2250	3750	2250	3750	2250	3750	2250	3750	2250	3750	2250	3750	2250	3750	2250	3750	2250	3750	2250	3750	2250	3750	2250	3750	2250	3750	2250	3750	2250	3750	2250	3750	2250	3750	2250	3750	2250	3750	2250	3750	2250	3750	2250	3750	2250
213	4074572	128	128_ 213	8697	3750	2250	3750	2250	6792	2250	3750	2250	3750	2250	3750	2250	3750	4148	3750	2250	3750	2250	3750	2250	11745	2250	3750	2250	3750	2250	3750	2250	3750	2250	3750	2250	3750	2250	3750	2250	3750	2250	5612	2250	3750	2250	3750	5123	4435
214	4079640	39	39_ 214	2250	3750	2250	3750	2250	3750	2250	3750	313291	2250	3750	2250	3750	2250	3750	2250	3750	2250	3750	2250	3750	640287	2250	3750	143947	2250	3750	2250	3750	2250	182107	3750	2250	3750	2250	3750	2250	3750	2250	3750	2250	3750	2250	3750	2250	3750
214	4079640	81	81_ 214	3750	2250	3750	2250	148750	3750	2250	3750	2250	3750	2250	3750	65397	2250	3750	28392	3750	2250	3750	2250	3750	2250	15603	2250	82950	12367	50993	2250	3750	63982	47464	3750	19399	28909	2250	3750	30244	11185	3750	2250	3750	2250	3750	2250	120322	28532
214	4079640	83	83_ 214	3750	2250	3750	2250	3750	2250	145497	76980	145008	22126	2250	3750	2250	3750	80124	16075	2250	3750	12344	3750	2250	271725	2250	3750	62878	3750	45647	119447	3750	78876	36008	3750	2250	68650	3750	2250	19893	7831	6596	136443	2250	4688	8004	3750	2250	86697
214	4079640	93	93_ 214	2250	3750	2250	3750	253998	3750	2250	78269	2250	3750	2250	3750	2250	3750	2250	3750	2250	3750	2250	3750	2250	3750	2250	3750	2250	27219	37169	3750	2250	72005	2250	3750	2250	3750	2250	18325	31128	6423	2250	3750	2250	3750	6295	3750	2250	59395
215	4084707	46	46_ 215	2250	3750	2250	1197632	3750	2250	3750	2250	3750	2250	3750	2250	3750	2250	3750	2250	3750	2250	3750	50149	3750	2250	3750	2250	3750	2250	3750	2250	3750	2250	3750	2250	3750	2250	3750	2250	3750	2250	3750	2250	3750	2250	8274	20704	3750	2250
215	4084707	52	52_ 215	81673	3750	2250	49709	2250	51044	36497	3750	2250	3750	2250	20333	3750	2250	3750	2250	3750	2250	3750	2250	3750	76581	3750	2250	22875	2250	3750	25418	3750	31340	14912	7611	3750	2250	3750	2250	3750	2250	3750	2250	4093	2250	3750	2250	27101	2250
215	4084707	53	53_ 215	726875	2250	3750	395085	461193	428672	310558	146470	323918	2250	194454	2250	189226	2250	3750	2250	3750	2250	3750	2250	3750	2250	3750	120321	139654	2250	86939	240568	3750	2250	127809	84813	3750	134765	3750	2250	85916	3750	2250	531008	23374	2250	36002	2250	3750	186928
215	4084707	54	54_ 215	3750	2250	3750	60606	3750	62578	44918	24294	2250	3750	2250	3750	2250	3750	12935	2250	3750	2250	3750	2250	3750	2250	3750	2250	26836	2250	3750	34250	3750	2250	19226	2250	3750	2250	3750	2250	3750	2250	3750	77852	3750	2250	3750	2250	3750	2250
215	4084707	57	57_ 215	4280361	2250	3750	2330494	2217626	2236862	1658993	817930	1790824	2250	1219762	1290675	790091	3750	878554	224425	741519	2250	175927	3750	2250	3798954	388638	612420	764900	332597	522514	1293594	3750	955672	742331	426693	119820	757484	2250	3750	490930	2250	3750	2488253	2250	3750	2250	3750	895163	943570
215	4084707	65	65_ 215	216387	2250	3750	113950	117206	123690	81305	2250	3750	2250	57358	2250	3750	5445	3750	2250	3750	2250	3750	2250	3750	181106	3750	33969	48485	13046	3750	66411	3750	34703	26358	19590	2250	38721	2250	3750	13350	3750	2250	124929	2250	3750	4084	3750	2250	35739
215	4084707	78	78_ 215	3750	2250	3750	18799	3750	21385	3750	2250	3750	2250	3750	2250	3750	2250	4287	2250	3750	2250	3750	2250	3750	29121	3750	2250	3750	2250	3750	2250	3750	2250	3750	2250	3750	2250	3750	2250	3750	2250	3750	7988	3750	2250	3750	2250	3750	2250
215	4084707	82	82_ 215	2250	3750	2250	3750	2250	3750	2250	3750	2250	3750	2250	3750	12414	3750	2250	3750	2250	3750	2250	3750	2250	3750	2250	21949	3750	2250	3750	2250	3750	2250	3750	2250	3750	14496	3750	2250	3750	2250	3750	29489	2250	3750	2250	3750	38024	2250
215	4084707	124	124_ 215	6653	2250	3750	6805	4565	15518	4650	4031	5243	2250	3854	5337	4136	2250	3750	2250	6921	3558	3750	5025	3750	13885	3750	2250	5607	2250	3750	6342	3750	9006	3750	2250	3750	2250	3750	2250	3750	2250	3750	6365	3750	2250	3750	2250	4231	3923
215	4084707	161	161_ 215	2250	3750	2250	3750	2250	3750	2250	3750	2250	3750	2250	3750	2250	3750	2250	3750	2250	3750	2250	3750	2250	3750	2250	3750	2250	3750	2250	3750	2250	3750	2250	3750	2250	3750	2250	3750	2250	3750	2250	3750	2250	3750	2250	3750	2250	4745
216	4089775	41	41_ 216	1600678	2250	3750	1002621	1035596	996877	730632	2250	737296	3750	2250	447095	508618	3750	2250	3750	2250	3750	2250	3750	496851	1579629	2250	307833	344276	3750	2250	524709	3750	463297	417166	2250	3750	2250	3750	2250	3750	2250	3750	1267678	2250	3750	2250	3750	2250	442649
216	4089775	55	55_ 216	1261241	3750	2250	686137	751281	3750	519650	236081	536262	2250	3750	406819	335979	2250	3750	2250	3750	2250	3750	2250	3750	1081677	99897	192541	226817	3750	2250	395173	3750	280633	180149	2250	3750	225620	2250	3750	2250	3750	2250	786272	3750	2250	3750	2250	3750	213150
216	4089775	70	70_ 216	246939	2250	3750	2250	3750	2250	96829	38505	3750	2250	3750	2250	3750	8382	3750	2250	3750	2250	3750	2250	3750	2250	3750	2250	50328	2250	3750	68936	4462	3750	28533	3750	2250	3750	2250	3750	2250	3750	2250	114008	3750	2250	3750	2250	3750	28687
216	4089775	84	84_ 216	2250	3750	2250	3750	81725	2250	3750	35239	2250	3750	2250	3750	27717	2250	45459	12478	2250	3750	2250	19738	2250	73490	3750	2250	26741	13758	22146	26593	8134	3750	13966	3750	8958	31826	3750	8597	8234	2250	7387	45452	3750	2250	3750	2250	38883	2250
216	4089775	95	95_ 216	192898	3750	2250	3750	115117	110958	64668	31300	65889	7045	2250	63718	3750	2250	3750	2250	36916	2250	3750	2250	3750	120390	2250	33020	38414	10358	19530	49864	2250	3750	25945	14644	4856	36691	2250	12684	14720	3750	8311	3750	2250	3750	8053	7632	58625	40245
216	4089775	98	98_ 216	233399	3750	2250	3750	2250	149499	2250	44042	87231	3750	2250	3750	37175	3750	2250	3750	37552	3750	2250	3750	2250	178048	9491	22596	37955	11801	14773	50489	2250	41344	22230	3750	2250	27211	3750	8235	12120	2250	3750	97562	3750	2250	4196	2250	35043	29923
217	4094841	37	37_ 217	3750	2250	3750	2250	3750	2250	3878	2250	3750	2250	3750	2250	3750	2250	3750	2250	3750	2250	3750	2250	3750	13014	3750	2250	3750	2250	3750	2250	3750	2250	3750	2250	3750	2250	3750	2250	3750	2250	3750	10150	3750	2250	3750	2250	3750	3796
217	4094841	79	79_ 217	432894	64945	3750	2250	249181	244752	3750	61807	162350	2250	3750	2250	79695	2250	87031	2250	63663	2250	3750	9193	29492	336957	3750	49785	73946	18591	32558	2250	3750	75396	3750	35010	3750	2250	8184	2250	30911	3519	8275	176347	8961	4137	8268	3750	94540	81594
217	4094841	107	107_ 217	48878	3750	2250	3750	31303	24620	18250	3750	15650	3750	2250	3750	9078	3750	9355	3750	13550	3750	2250	3750	5453	45012	3718	4091	7094	3750	6230	12649	2250	3750	5828	3750	2250	7096	2250	5316	6598	3750	2250	23221	2250	3750	3189	3750	2250	18709
218	4099910	66	66_ 218	3750	2250	3750	65765	67746	2250	3750	21939	45167	2250	25304	28463	14545	4802	2250	3750	17400	3750	2250	3750	2250	94622	2250	14851	33601	3750	10905	33437	2250	18299	16538	12466	4072	20494	2250	3750	2250	3750	3026	65913	2250	3750	2250	3750	2250	31462
218	4099910	91	91_ 218	215170	3750	2250	126582	136321	118986	80564	42220	82129	3750	2250	59988	29305	3750	46733	2250	44803	2250	3750	2250	3750	176409	3750	36623	45233	12151	21561	64908	3750	49133	25155	24020	3750	33595	3750	7561	18178	2250	8847	103519	3750	2250	8650	2250	42684	46968
218	4099910	93	93_ 218	436514	2250	3750	2250	251163	2250	3750	61145	157667	2250	126211	2250	96911	26172	81941	12472	60829	3750	9274	3750	2250	348627	32858	53126	98189	19953	33070	115356	4037	77467	56968	23191	5051	69916	6908	13843	27777	4056	4047	198248	5452	3750	4997	3750	66799	63696
218	4099910	94	94_ 218	2250	3750	2250	3750	2250	32346	2250	3750	2250	3750	2250	3750	2250	3750	2250	3750	3180	3750	2250	3750	2250	3750	2250	3750	3157	3750	2250	3750	2250	9347	2250	3750	2250	9614	2250	3750	2250	3750	2250	26413	2250	3750	2250	3750	2250	3750
218	4099910	110	110_ 218	3750	2250	3750	2250	3750	2250	3750	2250	3750	2250	3750	2250	3750	2250	3750	2250	3750	2250	3750	2250	3750	2250	3750	4428	3750	2250	3750	2250	3750	2250	3750	2250	3750	2250	3750	2250	3750	2250	3750	2250	3750	2250	3750	2250	3750	10605
218	4099910	127	127_ 218	226200	2250	3750	2250	3750	27020	74782	33087	80235	10519	39394	2250	52880	10674	36471	9857	24318	2250	3750	2250	18592	182513	17410	37513	43273	19305	28497	47494	4013	42653	32555	26345	3750	29921	6502	10379	19963	2250	9629	87615	3750	2250	3750	2250	64725	38785
218	4099910	206	206_ 218	3750	3203	3750	2250	3750	2250	3750	2250	9580	2250	3750	2250	3750	2250	3997	2250	9380	2250	3750	2250	3750	3903	3750	3923	3750	2250	3750	2250	3750	3760	3750	2250	3867	2250	3750	2250	3750	2250	3750	2250	3965	3323	3750	2250	8491	2250
219	4104977	109	109_ 219	70050	13176	7837	3750	32984	2250	20964	12218	28378	6526	20665	21999	11732	2250	13819	2250	16798	6853	3750	5122	3750	64356	4268	8712	20854	5573	6837	13895	3750	18590	5658	7271	5388	15360	3750	5562	7328	2250	3750	23027	3750	2250	3750	2250	6626	9848
220	4110045	68	68_ 220	2250	3750	2250	192008	200289	3750	161057	70811	154752	2250	107525	2250	106544	3750	85889	3750	77686	3750	2250	3750	2250	3750	27395	71955	82371	28808	46167	122265	2250	90850	63951	44175	2250	73845	8989	20285	43787	3750	5604	222583	3705	3750	6296	3750	114172	20822
220	4110045	76	76_ 220	3750	2250	3750	2250	3750	2250	3750	2250	3750	2250	3750	2250	3750	2250	3750	2250	3750	2250	3750	2250	3750	7549	3750	8854	3750	2250	3750	2250	3750	2250	3750	2250	3750	2250	3750	2250	5752	2250	3750	2250	3750	2250	3750	2250	3750	2250
220	4110045	77	77_ 220	217737	2250	3750	2250	3750	2250	3750	33244	91305	3750	61209	3750	2250	3750	2250	3750	2250	3750	2250	3750	2250	191074	2250	3750	60242	3750	2250	3750	2250	42333	26955	18873	2250	46349	2250	3750	14351	3750	2250	117012	2250	3750	2250	3750	84406	2250
221	4115112	43	43_ 221	1451118	2250	3750	2250	860076	3750	590558	2250	641500	3750	2250	3750	2250	3750	2250	3750	2250	3750	2250	3750	2250	1423268	3750	2250	390230	3750	2250	3750	2250	3750	2250	3750	2250	3750	2250	3750	2250	3750	2250	3750	2250	3750	2250	3750	2250	3750
221	4115112	70	70_ 221	242004	2250	3750	2250	3750	2250	17627	13959	3750	2250	3750	2250	3750	2250	3750	2250	3750	2250	3750	2250	3750	193959	2250	3750	49631	11623	30507	80678	3750	2250	27106	2250	3750	2250	3750	2250	3750	2250	3750	2250	3750	2250	3750	2250	3750	11228
221	4115112	84	84_ 221	3750	2250	3750	2250	96605	78433	58139	35148	13527	12130	14351	3750	16706	5916	49422	15040	24596	2250	3750	22326	3750	68623	2250	15727	27811	24081	25240	26141	8651	2250	15859	11219	7138	30862	3750	10922	8676	3580	10771	38916	2250	3750	5105	3750	40914	2250
221	4115112	92	92_ 221	3750	2250	3750	2250	3750	2250	3750	2250	3750	2250	3750	2250	3750	2250	3750	2250	3750	2250	3750	2250	3750	2250	3750	2250	3750	2250	3750	2250	3750	3939	3750	2250	3750	2250	3750	2250	3750	2250	3750	2250	3750	2250	3750	2250	7529	2250
221	4115112	126	126_ 221	2577960	3750	373904	1297174	1797622	1218456	796344	593539	1093989	2250	3750	485748	553913	2250	649129	157878	431378	268552	78310	3750	2250	1946851	218431	343118	437097	218636	313806	524814	80778	516133	385608	259655	94902	494344	103109	178510	117457	52291	86417	1127263	49464	43678	44184	2250	665490	387029
221	4115112	162	162_ 221	3750	2250	3750	2250	3750	5812	3750	2250	3750	2250	3750	3452	3750	2250	3750	2250	3750	2250	3750	3214	3750	2250	3750	2250	3750	2250	3750	2250	3750	2250	3750	2250	3750	2250	3750	2250	3750	2250	3750	2250	3750	2250	3750	2250	6159	3498
221	4115112	176	176_ 221	3750	2250	3750	2250	3750	2250	3750	2250	3750	2250	3750	2250	3750	2250	3750	2250	3750	2250	3750	2250	3750	2250	3750	2250	5778	2250	3750	2250	3750	2250	3750	2250	3750	2250	3750	2250	3750	2250	3750	2250	3750	2250	3750	2250	3750	3043
221	4115112	196	196_ 221	3750	2250	3750	2250	3750	2250	3750	12957	3750	2250	3750	2250	3750	2250	3750	2250	3750	2250	3750	2250	3750	2250	3750	2250	3750	2250	3750	2250	3750	2250	3750	2250	3750	2250	3750	2250	3750	2250	3750	2250	3750	2250	3750	2250	3750	17815
222	4120180	40	40_ 222	275825	116761	120057	176637	211674	212078	153023	101502	84662	108485	149992	145281	3750	68901	99453	80118	97692	97627	61831	104673	88368	292236	59181	105675	104790	92382	99901	155686	60371	157893	87967	115134	67221	102019	81748	97085	79662	52493	74243	2250	3750	2250	60453	56892	241349	232707
222	4120180	49	49_ 222	3750	2250	3750	2250	3750	2250	3750	2250	3750	2250	3750	2250	3750	2250	3750	2250	3750	2250	3750	2250	3750	7684	3750	2250	3750	2250	3750	2250	3750	2250	3750	2250	3750	2250	3750	2250	3750	2250	3750	2250	3750	2250	3750	2250	3750	2250
222	4120180	53	53_ 222	685131	2250	3750	363547	484538	426026	303731	144736	308342	2250	187894	2250	192548	2250	3750	2250	3750	2250	3750	2250	3750	2250	3750	118156	137187	3750	91386	227811	2250	3750	127698	87334	2250	144607	2250	3750	90427	2250	3750	501155	3750	2250	32858	2250	3750	2250
222	4120180	67	67_ 222	1986581	3750	2250	1173690	1286774	1184493	766567	335319	913850	3750	517045	3750	402533	85911	388010	48071	299193	3750	43561	3750	2250	1818240	122634	2250	395940	96738	177475	574083	33957	387432	2250	159681	35033	3750	49255	3750	2250	3750	2250	1108524	46124	30740	56750	2250	379037	384171
222	4120180	92	92_ 222	25129	3778	3750	14547	12558	2250	3750	2250	9141	2250	3967	4211	3750	2250	3750	4288	3750	2250	3750	2250	3750	18360	3750	3256	3750	2250	3750	6064	3750	4261	3750	2250	3750	2250	3750	3342	3750	2250	3750	7669	3750	2250	3750	2250	6584	14483
222	4120180	97	97_ 222	3119224	2250	3750	1735381	1952283	1726708	1055752	598591	1200084	2250	702520	747620	713723	184481	3750	143177	3750	202101	108967	2250	240503	2469289	3750	379387	570626	206745	337744	801155	85460	661045	443711	209717	39646	432621	51834	2250	275664	31209	46450	1381341	13866	36964	3750	37121	737661	577021
222	4120180	109	109_ 222	2250	3750	2250	3750	2250	3750	2250	3750	2250	3750	2250	3750	2250	3750	2250	3750	2250	3750	2250	3750	2250	3750	2250	3750	2250	3750	2250	3750	2250	3750	2250	3750	2250	3750	2250	3750	2250	3750	2250	3750	2250	3750	2250	3750	2250	3750
222	4120180	128	128_ 222	7258	2250	3750	2250	3750	5569	3750	2250	3889	2250	3750	2250	3750	2250	4080	2250	3750	2250	3750	2250	3750	12764	2250	3750	2250	3750	2250	3750	2250	3750	2250	3750	2250	3750	2250	3750	2250	3750	2250	6314	2250	3750	2250	3750	4118	5591
222	4120180	280	280_ 222	3750	2250	3750	2250	3750	2250	3750	2250	3750	2250	3750	2250	3750	2250	3750	2250	3750	2250	3750	2250	3750	2250	3750	2250	3750	2250	3750	2250	3750	2250	3750	2250	3750	2250	3750	2250	3750	2250	3750	2250	3750	2250	3750	2250	11637	2250
223	4125247	37	37_ 223	3750	2250	3750	2250	3750	2250	3750	2250	3750	2250	3750	2250	3750	2250	3750	2250	3750	2250	3750	2250	3750	14673	3750	2250	3750	2250	3750	2250	3750	2250	3750	2250	3750	2250	3750	2250	3750	2250	3750	9206	3750	2250	3750	2250	3750	4409
223	4125247	50	50_ 223	2250	3750	2250	3750	2250	3750	2250	3750	32923	3750	2250	3750	2250	3750	2250	3750	2250	3750	2250	3750	2250	3750	2250	3750	12603	3750	2250	3750	2250	3750	2250	3750	2250	3750	2250	3750	2250	3750	2250	3750	2250	3750	2250	3750	2250	3750
223	4125247	51	51_ 223	138978	3750	2250	3750	2250	87431	74599	3750	70811	3750	40851	3750	2250	3750	32624	3750	2250	3750	2250	3750	2250	3750	2250	3750	53109	3750	2250	3750	2250	3750	2250	3750	2250	3750	2250	3750	2250	3750	2250	3750	4611	3750	2250	3750	2250	3750
223	4125247	55	55_ 223	1204354	2250	3750	689090	709896	2250	521918	258775	521008	3750	2250	379212	329488	3750	2250	3750	2250	3750	27738	3750	2250	810401	129278	220971	223343	106701	161204	403312	2250	292133	212482	3750	2250	236839	44588	2250	3750	2250	3750	758210	2250	3750	2250	3750	2250	307825
223	4125247	63	63_ 223	3750	2250	3750	2250	3750	2250	3750	2250	3750	2250	3750	2250	13271	2250	3750	2250	3750	2250	3750	2250	3750	2250	3750	2250	3750	2250	3750	2250	3750	2250	3750	2250	3750	2250	3750	2250	3750	2250	3750	2250	3750	2250	3750	2250	3750	2250
223	4125247	91	91_ 223	209802	3750	2250	137604	125353	135088	86047	3750	2250	3750	2250	79846	2250	3750	45163	2250	3750	2250	3750	2250	3750	181887	3750	36241	42828	19687	24294	2250	3750	48802	33249	23372	3750	43346	3750	2250	3750	2250	3750	98132	3750	2250	3750	2250	67856	2250
223	4125247	94	94_ 223	3750	2250	3750	2250	3750	35395	3750	2250	3750	2250	3750	2250	3750	2250	5892	2250	6796	2250	3750	2250	3750	2250	3750	2250	12850	2250	3750	14307	3750	13802	3750	2250	3750	7148	3750	2250	3750	2250	3750	27008	3750	2250	3750	2250	5594	2250
223	4125247	127	127_ 223	227085	2250	3750	2250	3750	2250	75092	49498	95648	15522	43096	2250	46982	5167	54862	10720	31234	6109	3750	2250	19265	200499	16743	37349	42312	9459	13822	47734	3750	45579	14788	22069	2250	33028	5634	14484	19588	2250	8665	100505	3750	2250	4394	2250	29508	47919
223	4125247	135	135_ 223	2250	3750	2250	3750	2250	3750	2250	3750	2250	3750	2250	3750	2250	3750	2250	3750	2250	3750	2250	3750	2250	3750	2250	3750	2250	3750	2250	3750	2250	3750	2250	3750	2250	3750	2250	3750	2250	3750	2250	3750	2250	3750	2250	3750	2250	3750
223	4125247	142	142_ 223	2250	3750	2250	3750	2250	3750	2250	3750	2250	3750	2250	3750	2250	3750	2250	3750	2250	4844	2250	3750	3395	3750	2250	3750	2250	3750	2250	3750	2250	3750	2250	3750	2250	3750	2250	3750	2250	3750	2250	3750	2250	3750	2250	3750	3843	3750
223	4125247	159	159_ 223	2250	3750	2250	3750	2250	13056	2250	3750	2250	3750	2250	10480	2250	3750	2250	4538	2250	6118	2250	3750	2250	3750	2250	3750	2250	4866	2250	6643	2250	3750	2250	3750	2250	3750	2250	3750	2250	3750	2250	3750	2250	3750	2250	3750	14863	14946
223	4125247	181	181_ 223	2250	3750	2250	3750	19392	3750	2250	3750	2250	3750	2250	3750	2250	3750	2250	3750	2250	3750	2250	3750	2250	3750	2250	3750	2250	3750	2250	3750	2250	13004	6516	3750	2250	3750	2250	7639	6951	3750	2250	3750	2250	3750	2250	3750	2250	29613
223	4125247	219	219_ 223	2250	3750	2250	3750	19077	3750	2250	3750	2250	3750	2250	3750	2250	3750	2250	3750	2250	3750	2250	3750	2250	3750	2250	3750	2250	3750	2250	3750	2250	3750	2250	3750	2250	3750	2250	3750	2250	3750	2250	3750	2250	3750	2250	3750	15370	21187
224	4130313	39	39_ 224	2250	3750	2250	3750	2250	3750	2250	3750	308979	2250	3750	2250	3750	2250	3750	2250	3750	2250	3750	2250	3750	631448	2250	3750	138578	2250	3750	2250	3750	2250	179576	3750	2250	3750	2250	3750	2250	3750	2250	3750	2250	3750	2250	3750	2250	3750
224	4130313	41	41_ 224	1598902	2250	3750	978571	1041024	1079793	724399	2250	739696	3750	2250	527383	480751	154657	3750	2250	3750	2250	3750	2250	801104	1560809	3750	311020	340067	2250	3750	548441	2250	480241	424934	3750	2250	3750	2250	3750	2250	3750	2250	1357744	3750	2250	3750	2250	3750	525227
224	4130313	64	64_ 224	3750	2250	3750	2250	3750	4428	3750	2250	3750	2250	3750	2250	3750	2250	3750	2250	3750	2250	3750	2250	3750	3758	3750	2250	3750	2250	3750	2250	3750	2250	3750	2250	3750	2250	3750	2250	3750	2250	3750	2250	3750	2250	3750	2250	3750	2250
224	4130313	93	93_ 224	2250	3750	2250	3750	252810	3750	2250	71934	2250	3750	2250	3750	2250	3750	93570	3750	2250	3750	2250	3750	2250	3750	2250	3750	2250	26754	37649	3750	2250	3750	2250	3750	2250	3750	2250	16913	27326	3750	2250	3750	2250	3750	2250	3750	2250	3750
224	4130313	145	145_ 224	2250	3750	2250	3750	2250	24229	2250	3750	2250	3750	2250	3750	2250	4288	2250	3750	2250	3750	2250	3750	2250	3750	2250	3750	2250	3750	6608	3750	2250	3750	2250	3750	2250	3750	2250	3750	5167	3750	3302	3750	2250	3750	2250	3750	22597	25226
224	4130313	178	178_ 224	3750	2250	3750	2250	3750	2250	3750	2250	3750	2250	3750	2250	3750	2250	3750	2250	3750	3693	3750	2250	3750	2250	3750	2250	3750	2250	3750	2250	3750	2250	3750	2250	3750	2250	3750	2250	3750	2250	6292	2250	3750	2250	3750	2250	7384	4906
225	4135382	57	57_ 225	4078610	2250	3750	2285362	2205136	2016799	1664530	815115	1790044	2250	1195871	1248625	1078203	3750	905662	181968	719641	2250	170603	3750	2250	3763224	376417	689845	735922	343695	456115	1303142	75063	968087	551714	526002	3750	794196	78565	2250	345118	3750	2250	2359172	3750	2250	3750	2250	1114972	929208
225	4135382	107	107_ 225	48380	3750	2250	3750	33625	40259	3750	2250	3750	2250	3750	2250	3750	2250	3750	2250	3750	2250	3750	2250	3750	34498	2250	3750	10883	3750	2250	3750	2250	3750	4189	3750	2250	6602	2250	3750	5670	3750	2250	20906	2250	3750	2250	3750	2250	13062
225	4135382	150	150_ 225	2250	3750	2250	3750	2250	3750	2250	3750	2250	3750	2250	3750	2250	3750	5892	3750	2250	3750	2250	3750	2250	3750	2250	3750	2250	3750	2250	3750	2250	3750	2250	3750	2250	3750	2250	3750	2250	3750	2250	3750	2250	3750	2250	3750	2250	6686
225	4135382	164	164_ 225	3750	3843	3750	2250	3750	2250	3750	2250	3750	2250	3750	2250	3750	2250	3750	2250	3750	2250	3750	2250	3750	3231	3750	2250	3750	2250	3750	2250	3750	2250	3750	2250	3750	2250	3750	6729	3750	2250	3750	2250	3750	2250	3750	4277	3750	4541
225	4135382	166	166_ 225	2250	3750	2250	3750	2250	3750	2250	27074	2250	32159	2250	3750	13876	9962	2250	18030	20606	28402	2250	3750	2250	29283	10850	3750	2250	12039	2250	3750	2250	18119	2250	3750	12149	13964	2250	16854	11263	3750	2250	10735	2250	5692	3329	5452	3175	53488
225	4135382	167	167_ 225	2250	3750	2250	3750	2250	3750	2250	3750	2250	3750	2250	3750	2250	3750	2250	3750	2250	3750	2250	3750	2250	3750	2250	3750	2250	3750	2250	3750	2250	3750	2250	3750	2250	3750	2250	3750	2250	3750	2250	3750	2250	3750	2250	3750	7217	6520
225	4135382	192	192_ 225	3750	2250	3750	2250	3750	2250	3750	6099	4868	2250	3750	2250	3750	2250	3750	2250	3750	2250	3750	2250	3750	2250	3750	3313	3750	2250	3896	2250	3750	2250	3995	6052	3750	6220	3750	2250	3764	3444	3750	2250	3750	2250	3750	2250	3750	7580
225	4135382	269	269_ 225	3750	2250	3750	2250	3750	2250	3750	2250	3750	2250	3750	2250	4889	4038	3750	2250	3750	2250	3750	2250	3750	17657	3750	9415	3750	19128	3750	2250	3750	12826	18013	6916	3750	17090	5692	8995	11766	2250	6501	5202	3750	2250	5103	3359	27820	22227
226	4140449	83	83_ 226	2250	3750	2250	3750	2250	3750	129802	74324	114976	34392	3750	2250	3750	2250	80744	2250	3750	2250	11051	2250	3750	292591	3750	2250	69602	24982	42572	100653	3750	79857	48970	30304	2250	54415	9266	2250	30954	5043	9841	2250	3946	2250	7811	2250	3750	68092
226	4140449	120	120_ 226	3750	2250	3750	2250	3750	2250	3750	2250	3750	2250	3750	2250	3750	2250	3750	2250	3750	2250	3750	2250	3750	4813	3750	2250	3750	2250	3750	2250	3750	2250	3750	2250	3750	2250	3750	2250	3750	2250	3750	3072	3750	2250	3750	2250	3750	3583
226	4140449	124	124_ 226	8523	3750	2250	6058	9840	12920	4234	5888	5888	3750	14644	5155	5024	3750	4482	3750	4456	3750	2250	6321	2250	14627	2250	3750	3302	3750	3624	8707	2250	8683	2250	3750	2250	3750	2250	3750	2250	3750	2250	6755	2250	3750	2250	3750	9223	6832
226	4140449	162	162_ 226	2250	3750	3861	4603	3964	28043	13668	3750	8662	3750	19688	3750	6356	6456	19052	11072	13192	7951	2250	13118	2250	3750	5723	9070	3069	3750	2250	3750	2250	14080	2250	3750	2250	3750	2250	4228	5607	8260	2250	3750	2250	3750	2250	3750	12150	35488
226	4140449	202	202_ 226	3750	2250	3750	2250	3750	2250	3750	2250	3750	2250	3750	2250	3750	2250	3750	2250	3750	2250	3750	2250	3750	2250	3750	2250	3750	2250	3750	2250	3750	2250	3750	2250	3750	2250	3750	2250	3750	2250	3750	2250	3750	2250	3750	2250	3750	2250
227	4145517	52	52_ 227	72746	3750	2250	51094	2250	3750	2250	3750	2250	3750	2250	22678	2250	3750	2250	3750	2250	3750	2250	3750	2250	78034	2250	3750	16952	3750	2250	3750	2250	22536	15103	3750	2250	3750	2250	3750	2250	3750	2250	3750	4039	3750	2250	3750	2250	3750
227	4145517	66	66_ 227	3750	2250	3750	2250	3750	2250	3750	2250	39478	3750	2250	33402	28350	2250	3750	2250	3750	2250	3750	2250	3750	82721	3750	18294	22458	2250	14670	32862	3750	22228	19498	13224	3750	19232	3750	2250	3750	2250	3750	57386	3750	2250	3750	2250	3750	2250
227	4145517	69	69_ 227	2250	3750	2250	912224	894311	981463	643140	293053	612799	2250	485758	3750	398992	106024	326431	71520	293833	2250	63614	2250	107326	1324730	3750	253165	265899	91072	174301	489061	2250	3750	235156	169511	39361	281762	58470	90410	159600	13511	2250	878956	2250	32193	2250	3750	397865	318087
227	4145517	70	70_ 227	221584	2250	3750	2250	3750	2250	3750	2250	3750	2250	3750	2250	3750	2250	3750	2250	3750	2250	3750	2250	3750	2250	3750	2250	48521	3750	2250	3750	2250	3750	40083	3750	2250	3750	2250	3750	2250	3750	2250	3750	2250	3750	2250	3750	2250	3750
227	4145517	92	92_ 227	21698	2250	3750	8079	12501	18743	3750	2250	3750	2250	3750	2250	5618	2250	3750	2250	3750	2250	3750	2250	3750	28704	3750	2250	3750	2250	3750	5760	3750	3018	4612	2250	3750	4812	3750	2250	3750	2250	3750	5578	3750	2250	3750	2250	11331	6571
227	4145517	97	97_ 227	3165823	2250	3750	1944687	2021725	2110770	1208748	486743	1224351	2250	997442	1050783	493067	137760	3750	138128	2250	195414	99105	3750	251908	2712697	2250	490840	563166	230320	343949	941080	70680	556723	369255	312816	40838	529296	56027	169999	254661	33667	78437	1417109	16363	39217	99158	36444	713996	430199
227	4145517	102	102_ 227	14793	3750	2250	3750	2250	20612	9989	3750	2250	3750	4972	3750	5761	3750	2250	7409	2250	3750	2250	3750	2250	3750	2250	7755	2250	3750	2250	3885	2250	3750	2250	6177	2250	6424	2250	3750	2250	3750	2250	3750	2250	3750	2250	3750	2250	3750
227	4145517	128	128_ 227	3750	2250	3750	2250	3750	2250	3750	2250	3750	2250	3750	2250	3750	2250	3750	2250	3750	2250	3750	2250	3750	10106	3750	2250	3750	2250	3750	2250	3750	2250	3750	2250	3750	2250	3750	2250	3750	2250	3750	6314	3750	2250	3750	2250	3750	6519
227	4145517	134	134_ 227	3750	2250	3750	2250	3750	2250	3750	2250	3750	2250	3750	2250	3750	2250	3750	2250	3750	2250	3750	2250	3750	2250	3750	2250	3750	2250	3750	2250	3750	2250	3750	2250	3750	2250	3750	2250	3750	2250	3750	2250	3750	2250	3750	2250	3750	2250
227	4145517	136	136_ 227	7623	9875	7746	12919	13847	13329	8840	10566	6754	7806	5934	7753	4171	3077	7373	4497	7806	7618	3750	5302	5449	7829	3750	5496	8997	5793	5641	8043	3750	8088	4936	5570	3750	3738	3750	3233	3750	2250	3750	2250	3750	2250	3750	2250	18954	18681
227	4145517	148	148_ 227	2250	3750	2250	3750	5761	3750	2250	3750	2250	3750	3070	3750	2250	8621	2250	3750	2250	3750	6401	3750	2250	3750	2250	4304	2250	3750	2250	3750	2250	3750	2250	3750	2250	7657	2250	8961	2250	3750	2250	4611	2250	3750	2250	3750	4030	3750
227	4145517	204	204_ 227	2250	3750	2250	3750	2250	3750	2250	3750	2250	3750	2250	3750	4522	3750	2250	3750	3260	3750	2250	3750	13441	3750	3924	6516	2250	3750	7804	3750	2250	3750	2250	3750	2250	3750	2250	3750	3906	3750	2250	6300	2250	3750	3568	3750	2250	3750
227	4145517	210	210_ 227	3750	2250	3750	2250	16893	15091	3750	5244	9026	11479	13125	11103	5878	3091	7082	3982	7019	11400	3750	2250	3750	2250	3750	7662	11635	5080	5109	7134	3750	2250	4613	5086	3750	3868	3750	2250	3750	2250	3750	2250	3750	2250	3750	2250	11637	8368
227	4145517	236	236_ 227	3750	2250	3750	2250	3750	2250	3750	2250	3750	2250	3750	2250	3750	2250	3750	2250	3750	2250	3750	2250	3750	2250	3750	2250	3750	2250	3750	2250	3750	2250	3750	2250	3750	2250	3750	2250	3750	2250	3750	2250	3750	2250	3750	2250	3750	2250
228	4150583	43	43_ 228	1468195	3750	2250	3750	865497	2250	641651	3750	686738	2250	3750	2250	3750	2250	3750	2250	3750	2250	3750	2250	3750	1520639	2250	3750	359131	2250	3750	2250	3750	2250	3750	2250	3750	2250	3750	2250	3750	2250	3750	2250	3750	2250	3750	2250	3750	2250
228	4150583	72	72_ 228	3750	2250	3750	44049	2250	3750	2250	3750	2250	3750	33771	3750	2250	3750	20830	2250	3750	2250	3750	2250	3750	2250	3750	2250	3750	2250	11631	2250	6354	2250	3750	2250	3750	2250	3750	2250	3750	2250	3750	2250	3750	2250	3750	2250	3750	2250
228	4150583	82	82_ 228	2250	3750	2250	3750	2250	3750	2250	3750	2250	3750	2250	3750	12392	3750	2250	3750	14934	3750	2250	3750	2250	69051	4978	22374	24452	3750	2250	3750	2250	20217	2250	14824	2250	30881	10114	2250	3750	2250	3810	28698	3750	2250	3750	2250	45066	18544
228	4150583	94	94_ 228	2250	3750	2250	3750	2250	3750	2250	3750	2250	3750	2250	3750	2250	3750	2250	3750	3157	3750	2250	3750	2250	3750	2250	3750	2250	3750	2250	15416	2250	14039	2250	3750	2250	8629	2250	3750	2250	3750	2250	29201	2250	3750	2250	3750	2250	3750
228	4150583	95	95_ 228	180350	3750	9675	3750	94153	117338	71952	34067	3750	2250	49178	62681	3750	14186	3750	2250	35594	2250	3750	2250	3750	129104	16946	32783	34798	11135	24616	62040	5244	3750	30535	20981	5963	27898	6044	12096	15615	3750	6878	3750	3750	5028	8344	3750	70932	34509
228	4150583	109	109_ 228	3750	2250	8766	2250	30222	2250	21300	13886	32590	9000	30518	29718	17844	2250	17437	2250	20876	2250	3750	2250	3750	47317	2250	14959	13139	4719	2250	14316	2250	14982	2250	4697	2250	16681	2250	4721	8325	3750	2250	24804	2250	3750	2250	3750	10803	15891
228	4150583	113	113_ 228	3750	2250	3750	2250	3750	2250	3750	2250	3750	2250	14412	12475	3750	2250	3750	2250	3750	2250	3750	2250	3750	2250	3750	2250	3750	2250	3750	2250	3750	11940	3750	2250	3750	4829	3750	2250	3750	2250	3750	2250	3750	2250	3750	2250	3750	3613
228	4150583	143	143_ 228	2250	3750	2250	3750	14711	8258	4825	3750	2250	10772	9259	11772	2250	3750	2250	3750	2250	3750	2250	3750	2250	4764	2250	4723	2250	3750	2250	5268	2250	3750	2250	3750	2250	6085	2250	3750	2250	3750	2250	3750	2250	3750	2250	3750	14302	7580
228	4150583	167	167_ 228	3750	2250	3750	2250	3750	20035	18534	10286	13251	27940	17202	2250	5557	5980	17158	5613	12755	2250	8643	8633	3750	19813	4794	8189	3750	11044	12600	23366	3816	13911	6686	7414	6430	11720	3750	8620	7995	2250	7165	4158	3750	2250	3750	2250	31069	34405
228	4150583	175	175_ 228	2250	3750	2250	3750	2250	3750	2250	3750	2250	3750	2250	3750	2250	3750	2250	3750	2250	3750	2250	3750	2250	3750	2250	3750	2250	3750	2250	3750	2250	3750	2250	3750	2250	3750	2250	3750	2250	3750	2250	3750	2250	3750	2250	3750	3095	3750
228	4150583	188	188_ 228	3750	2250	3750	2250	3750	2250	3750	2250	3750	2250	3750	2250	3750	2250	3750	2250	3750	2250	3750	2250	3750	2250	3750	2250	3750	2250	3750	2250	3750	2250	3750	2250	3750	2250	3750	2250	3750	2250	3750	2250	3750	2250	3750	2250	3750	2250
228	4150583	206	206_ 228	2250	124762	109814	132335	160257	117071	75138	78041	85418	93695	137468	88853	27427	31711	85259	52316	52988	58057	19836	3750	41101	100093	27412	59164	78027	43369	46227	64869	24215	53763	47782	41303	31131	39382	29420	34943	21703	17634	22016	26256	9594	8155	17702	14272	116877	114750
228	4150583	220	220_ 228	8247	4587	5166	11748	10889	5781	3678	5000	3599	3750	5724	3750	4305	3750	3052	4830	4247	3750	3353	3750	4942	3750	3313	4126	3947	6048	3487	3750	2250	3750	2250	3750	2250	3750	2250	3823	2250	3750	2250	3750	2250	3750	2250	3750	12728	4682
228	4150583	264	264_ 228	3186	4553	2250	3750	7818	5297	2250	3750	2250	3750	2250	3750	2250	3750	2250	3750	2250	3750	2250	3750	2250	3750	2250	3750	2250	3750	2250	3750	2250	3750	2250	3750	2250	3750	2250	3750	2250	3750	2250	3750	2250	3750	2250	3750	3860	3750
229	4155652	41	41_ 229	1603629	3750	2250	1046352	1033338	1106974	749218	3750	748385	2250	3750	389358	526502	2250	3750	2250	3750	2250	3750	2250	137789	1649435	3750	330323	339566	2250	3750	592762	2250	466747	464752	3750	2250	3750	2250	3750	2250	3750	2250	1265027	3750	2250	3750	2250	3750	2250
229	4155652	44	44_ 229	3750	2250	3750	2250	3750	2250	3750	2250	3750	2250	3750	2250	3750	2250	3750	2250	3750	2250	3750	2250	1169184	3750	2250	3750	2250	3750	2250	3750	2250	125726	138257	3750	2250	3750	2250	3750	2250	3750	2250	3750	2250	3750	131265	2250	3750	2250
229	4155652	62	62_ 229	2250	3750	2250	3750	16686	14369	2250	3750	2250	3750	2250	3750	2250	3750	2250	3750	2250	3750	2250	3750	2250	16426	2250	3750	4783	3750	2250	3750	2250	3750	2250	3750	2250	3750	2250	3750	2250	3750	2250	14617	2250	3750	2250	3750	2250	3750
229	4155652	80	80_ 229	3750	2250	3750	2250	3750	2250	19575	2250	3750	2250	3750	2250	12313	2250	7318	2250	3750	2250	3750	2250	3750	35093	3750	2250	13834	2250	3750	23246	2250	7442	4475	3750	2250	6562	2250	3750	3712	3750	2250	18967	2250	3750	2250	3750	12214	3750
229	4155652	98	98_ 229	205009	2250	3750	2250	3750	114238	2250	3750	68153	2250	3750	2250	31457	2250	3750	2250	3750	2250	3750	2250	3750	154717	11727	24045	40878	3750	17600	53387	2250	38391	30127	3750	2250	32774	2250	3750	2250	3750	2250	94188	2250	3750	2250	3750	43650	26801
229	4155652	105	105_ 229	2250	3750	2250	3750	2250	3750	2250	3750	54326	2250	89011	3750	2250	3750	53772	36881	3750	2250	3750	2250	3750	2250	18125	2250	3750	38333	47835	2250	24145	46805	31912	12354	2250	38253	2250	3750	2250	3750	21440	25787	3750	2250	3750	2250	3750	114785
229	4155652	151	151_ 229	2250	3750	2250	3750	2250	3750	2250	3750	2250	3750	2250	4460	2250	3750	2250	3750	5091	3750	2250	3750	2250	3750	2250	3750	2250	3750	2250	3750	2250	3750	2250	4025	2250	3750	2250	3750	2250	3750	2250	3750	2250	3750	2250	3750	5998	3750
229	4155652	189	189_ 229	3750	2250	3750	2250	3750	3870	3750	2250	3750	2250	3750	2250	3750	2250	3750	2250	3750	2250	3750	2250	3750	3830	3750	2250	3750	2250	3750	2250	3750	2250	3750	2250	3750	2250	3750	2250	3750	2250	3750	2250	6508	2250	3750	6034	3750	2250
229	4155652	191	191_ 229	2250	3750	2250	3750	1601782	2250	977243	3750	892658	2250	1291596	1231825	335996	2250	644534	3750	925958	859080	217575	524576	3750	1324799	2250	718310	808304	634765	732690	1038904	418594	727112	586981	600112	404883	615051	419426	498825	410675	248856	385190	363505	145108	3750	226000	3750	2250	1220520
229	4155652	209	209_ 229	3750	2250	3750	2250	3750	2250	3750	2250	3750	2250	3750	2250	3750	2250	3750	2250	3750	2250	3750	2250	3750	2250	3750	2250	3750	2250	3750	2250	3750	2250	3750	2250	3750	2250	3750	2250	3750	9639	3750	2250	3750	2250	3750	2250	3750	2250
229	4155652	220	220_ 229	2250	3750	2250	3750	13043	3750	4366	3750	2250	3750	2250	4889	2250	3750	6620	3750	2250	3750	2250	3750	2250	4739	2250	3750	3442	3750	2250	3750	2250	3750	2250	3750	2250	3750	2250	3750	2250	3750	2250	3750	2250	3750	2250	3750	2250	3750
229	4155652	221	221_ 229	2250	3750	2250	3750	2250	3750	2250	3750	2250	3750	2250	3750	2250	3750	2250	3750	2250	3750	2250	3750	2250	3750	9540	3750	2250	3750	2250	3750	2250	50143	2250	3750	2250	3750	2250	3750	2250	3750	2250	3750	2250	3750	2250	3750	2250	3750
230	4160718	49	49_ 230	2250	3750	2250	3750	2250	4501	2250	3750	2250	3750	2250	3750	3351	3750	2250	3750	4220	3750	2250	3750	2250	6231	2250	3750	2250	3750	2250	3750	2250	3750	2250	3750	2250	3750	2250	3750	2250	3750	2250	3750	2250	3750	2250	3750	2250	3750
230	4160718	65	65_ 230	172991	2250	3750	87436	90376	121220	85523	41219	76299	3750	61089	63437	54471	4982	40190	2250	3750	2250	3750	2250	3750	148178	7498	3750	35004	16118	24762	49689	2250	34485	34329	12370	2250	34580	2250	3750	2250	3750	2250	115710	3295	3750	2250	3750	62973	58994
230	4160718	88	88_ 230	2250	3750	2250	3750	57316	3750	2250	37418	2250	3750	47157	3750	2250	3750	2250	3750	4853	3750	2250	3750	2250	3750	2250	6098	30534	3750	2250	3750	2250	3750	2250	3750	2250	3750	2250	3750	2250	3750	2250	3750	2250	3750	2250	3750	19686	2250
230	4160718	93	93_ 230	408259	2250	3750	2250	235524	3750	2250	69742	163094	3750	118788	3750	87807	2250	89482	2250	60580	3750	2250	3750	2250	353864	31368	57904	73950	28249	42621	3750	5684	82577	57255	2250	4669	2250	6278	19705	33467	3270	4068	195434	5283	4581	8198	2250	73176	72718
230	4160718	108	108_ 230	3750	2250	3750	2250	3750	2250	3750	2250	4482	2250	3750	2250	3750	2250	3750	2250	3750	2250	3750	2250	3750	7332	3750	2250	3750	2250	3750	3201	3750	2250	3750	2250	3750	2250	3750	2250	3750	2250	3750	9264	3750	2250	3750	2250	3750	2250
230	4160718	112	112_ 230	2250	3750	2250	3750	2250	42237	28429	10345	28450	7814	91523	16308	11749	2250	14771	13910	53600	21918	11132	10789	3750	64761	21874	6884	17162	29612	5186	50632	7529	13888	5719	2250	3750	62286	10474	3750	3136	5138	9369	38297	5082	5476	2250	3750	8265	3750
230	4160718	132	132_ 230	19199	24533	28350	20229	45446	34412	28128	19403	19907	10558	19326	22216	13744	7717	21517	13503	11965	12888	2250	5665	14714	12972	5216	10757	30644	13031	13227	23791	7802	13429	16920	7385	11010	13194	2250	10634	8036	5713	7821	4181	2250	3750	3323	4191	34123	26282
230	4160718	150	150_ 230	3750	2250	3750	2250	3750	2250	3750	2250	3750	2250	3750	2250	3750	2250	3750	2250	3750	2250	3750	2250	3750	6940	3750	2250	3750	2250	3750	6723	3750	2250	3750	2250	3750	2250	3750	2250	3750	2250	3750	2250	3750	2250	3750	2250	3750	2250
230	4160718	176	176_ 230	2250	5486	2250	3750	2250	3750	4319	4260	2250	3750	2250	4870	2250	3750	3403	3750	3978	3750	2250	3750	3857	3750	2250	3750	4542	3750	3221	3750	2250	3750	3242	3750	2250	3750	2250	3750	2250	3750	2250	3930	2250	3750	2250	4180	2250	5534
230	4160718	177	177_ 230	3750	2250	3750	2250	3750	2250	3750	2250	3750	2250	3750	2250	3750	2250	3750	2250	3750	2250	3750	2250	3750	2250	3750	2250	3750	2250	3750	2250	3750	2250	3750	4644	3750	2250	3750	2250	3750	2250	3750	4551	3750	20391	3750	2250	3750	2250
230	4160718	194	194_ 230	3750	6767	3750	4020	4082	2250	3750	2250	3912	2250	3750	2250	3750	53064	3750	65821	3750	2250	71159	2250	3750	3230	52249	2250	6410	2250	3750	2250	93608	3822	3750	2250	54020	2250	64256	2250	3750	2250	3750	2250	3750	30636	38169	2250	8552	5687
230	4160718	211	211_ 230	2250	4465	3573	4372	3094	5618	2250	3750	2250	3750	5385	3981	2250	3750	2250	3750	3789	3750	2250	3750	2250	3750	2250	3750	2250	3750	2250	3750	2250	3750	2250	3750	2250	3750	2250	3750	2250	3750	2250	3750	2250	3750	2250	3750	5779	3750
230	4160718	236	236_ 230	2250	3750	31529	49762	2250	30186	24565	20371	23201	25070	44072	24914	13509	19434	18406	20170	24730	32428	7036	18752	13328	17744	7707	20912	25873	23833	22974	40163	9385	28051	22131	15179	13472	12728	11055	17033	11188	8875	8930	11332	2250	3750	8465	7656	46243	51749
230	4160718	280	280_ 230	20777	9100	6564	10066	23916	13094	5421	7527	9973	15849	13448	3842	8447	4261	5446	4089	7428	16480	7440	8162	7798	19491	6954	5232	5866	7549	8000	5137	7018	11124	4429	5462	2250	5050	6282	3760	2250	3750	7112	6315	4030	3750	2250	3750	14965	13351
230	4160718	282	282_ 230	3750	2250	3750	2250	5376264	3030436	3750	2250	2065855	2937084	4282529	3044418	3750	2250	2761344	1531569	2719301	2240798	846428	1989040	3750	3117246	3750	2250	3750	2250	1819583	2204402	1010114	2250	3750	1631433	3750	2250	1205430	1479795	912028	2250	1055727	959338	3750	370389	3750	2250	3750	2250
231	4165787	54	54_ 231	3750	2250	3750	55216	50380	65707	55542	23481	41416	3750	2250	32734	33594	3750	21479	3750	2250	3750	2250	3750	2250	3750	7084	3750	34073	3750	2250	38566	2250	3750	18984	9141	2250	3750	2250	3750	13711	3750	2250	67449	2250	3750	2250	3750	2250	3750
231	4165787	59	59_ 231	3750	2250	3750	2250	3750	815797	2250	3750	2250	3750	587823	2250	3750	2250	466189	3750	2250	3750	2250	3750	2250	921066	144244	3750	2250	3750	258234	2250	3750	2250	3750	2250	3750	2250	3750	2250	3750	2250	3750	2250	3750	2250	3750	2250	3750	2250
231	4165787	74	74_ 231	2250	3750	2250	3750	2250	3750	2250	3750	99308	3750	2250	3750	2250	3750	112290	84542	2250	95585	2250	3750	2250	3750	2250	3750	2250	3750	90892	3750	70849	3750	90640	3750	2250	83336	2250	3750	62023	3750	2250	4060	32341	3750	40109	3750	2250	3750
231	4165787	116	116_ 231	2250	3750	6523	3750	2250	3750	2250	3750	2250	3750	2250	3750	2250	3750	2250	3750	2250	3750	2250	3750	2250	3750	2250	3750	2250	3750	2250	3750	2250	3750	7513	3750	2250	5250	2250	3750	2250	3750	2250	3750	2250	3750	2250	3750	10432	5809
231	4165787	118	118_ 231	3750	4012	3750	2250	4630	5255	5636	3811	3750	5676	5052	2250	3750	2250	5086	2250	3750	2250	3750	3743	3750	2250	3750	2250	4243	2250	5236	4026	3750	4121	3750	4056	3750	3100	3750	2250	3750	2250	3750	5024	3750	2250	3750	2250	8251	3693
231	4165787	147	147_ 231	2250	3750	2250	3750	2250	3750	2250	82682	89833	3750	2250	3750	52805	3750	2250	64941	2250	3750	40962	3750	2250	3750	2250	75969	110297	50714	75934	2250	35707	109242	60903	62788	40031	57298	44964	57470	40074	37373	50835	37157	17120	17873	38080	20672	3750	144620
231	4165787	160	160_ 231	3750	3418	4733	4580	6130	3820	9729	3083	4694	3564	6943	5030	3750	5043	4132	3915	3750	3807	3750	3771	3750	3962	3750	9472	4378	4735	3750	5039	6588	3091	6918	2250	7851	6606	3750	2250	6069	2250	4380	2250	4209	3880	3750	3784	11481	8680
231	4165787	161	161_ 231	3750	2250	3750	2250	128121	98736	68996	79354	55898	78824	96775	89951	38181	38071	75480	36031	3750	73100	33831	2250	3750	69325	30293	48357	67437	39794	58870	55102	28208	59716	21800	35538	23965	56068	23414	34010	29800	18367	24359	20554	8606	13727	22477	3750	114650	107833
231	4165787	182	182_ 231	2250	3750	2250	3750	5967	3750	2250	3750	2250	3750	3571	3750	2250	3750	2250	3750	2250	3750	2250	3750	2250	3750	2250	3750	2250	3750	2250	3750	2250	3750	2250	3750	2250	3750	2250	3750	2250	3750	2250	3750	2250	3750	2250	3750	5204	4300
231	4165787	190	190_ 231	31375	24519	32909	44691	49459	27920	17935	12538	16583	22276	22600	18868	12234	6018	23176	13769	16778	22379	6971	16049	13824	22555	8077	13210	22203	11192	15819	13896	5415	16279	10446	10218	5453	11895	11239	8093	7596	6245	8156	10452	3739	3750	5394	5690	19083	40738
231	4165787	203	203_ 231	2250	3750	2250	3750	2250	3750	2250	3750	2250	3750	2250	3750	2250	3750	2250	3750	2250	3750	2250	3750	2250	3750	2250	3750	2250	3750	2250	3750	2250	3750	2250	3750	2250	3750	2250	3750	2250	3750	2250	3750	2250	3750	2250	3750	2250	3750
231	4165787	277	277_ 231	3750	4866	3750	7021	6148	6003	3750	2250	3750	4020	6969	4748	3750	2250	3778	2250	3750	2250	3750	3440	3750	6017	3750	3665	4796	3190	3750	5258	3750	4098	3750	2250	3750	3121	3750	2250	3750	2250	3750	2250	3750	2250	3750	2250	7643	2250
232	4170853	40	40_ 232	293500	3750	2250	210425	3750	202382	160952	2250	3750	2250	3750	158185	2250	3750	2250	3750	2250	3750	2250	3750	2250	294941	13045	3750	20280	2250	3750	180947	2250	3750	2250	3750	2250	3750	2250	3750	2250	3750	2250	3750	2250	3750	16210	2250	3750	2250
232	4170853	70	70_ 232	208637	2250	3750	2250	3750	2250	3750	2250	3750	2250	3750	2250	3750	2250	3750	2250	3750	2250	3750	2250	3750	2250	3750	2250	44259	3750	2250	3750	2250	3750	41008	3750	2250	3750	2250	3750	2250	3750	2250	3750	2250	3750	2250	3750	2250	3750
232	4170853	78	78_ 232	2250	3750	2250	17947	2250	23741	2250	3750	2250	3750	2250	12020	7304	3750	2250	3750	2250	3750	2250	3750	2250	26956	2250	3750	2250	3750	5354	9487	2250	3750	2250	4407	2250	3750	2250	3750	2250	3750	2250	8561	2250	3750	2250	3750	2250	3750
232	4170853	83	83_ 232	2250	3750	2250	3750	2250	3750	117457	71186	112022	27509	2250	3750	2250	3750	78288	2250	3750	2250	9416	2250	3750	281588	3750	2250	66310	2250	42277	90750	2250	71614	57559	2250	3750	61055	2250	20940	37874	5403	9193	3750	2250	3750	11713	2250	3750	56071
232	4170853	110	110_ 232	2250	3750	2250	19445	60509	2250	3750	2250	10803	66174	3750	2250	15767	8471	42269	16664	3978	2250	17911	2250	23686	72475	9507	30227	8192	37711	3750	50862	3750	20043	18881	16931	3750	31692	11000	18157	13113	7695	21430	16948	3806	3750	6980	3750	75893	46049
232	4170853	117	117_ 232	3750	2250	3750	2250	140360	96071	2250	89608	71539	3750	134188	82126	37867	2250	80702	3750	2250	3750	33513	3750	2250	3750	16410	58196	74151	3750	63108	80492	26244	27174	46228	35904	35189	2250	3750	43944	30886	2250	34258	27868	9934	2250	14201	2250	3750	2250
232	4170853	119	119_ 232	2250	3750	2250	3750	2250	3750	2250	3750	2250	3750	237726	2250	3750	2250	3750	56770	3750	2250	64937	2250	3750	2250	34226	4948	3750	2250	3750	141217	61831	114604	74281	2250	67828	2250	70223	2250	54890	2250	67868	109655	31551	2250	20518	64515	3750	2250
232	4170853	120	120_ 232	2250	38605	2250	3750	2250	3750	34832	23552	26494	37076	42875	37788	16424	13478	28002	13621	2250	25455	15649	3750	21918	39550	3960	23258	18983	14910	21498	34791	14085	23175	13051	17998	11274	26711	15016	15519	16223	6842	13810	12234	3304	3750	5955	3750	50135	55165
232	4170853	122	122_ 232	2250	3750	2250	3750	2250	3750	2250	3750	2250	3750	2250	4516	2250	3750	2250	3750	2250	3750	2250	3750	2250	3750	2250	3750	4366	3750	2250	3815	2250	3750	2250	3750	2250	3750	2250	3750	2250	3750	2250	3750	2250	3750	2250	3750	8178	3750
232	4170853	124	124_ 232	5456	6935	2250	9499	8176	8056	7088	6268	6255	3750	10279	7295	4544	3750	9262	3750	10733	3964	2250	4826	6985	16411	2250	3750	5509	3750	4018	8603	2250	5360	2250	6939	2250	3750	2250	3750	2250	3750	2250	6987	2250	3750	2250	3750	15537	8839
232	4170853	179	179_ 232	2250	3750	2250	3750	2250	3750	2250	286978	264107	3750	2250	207352	65906	55489	2250	154526	2250	101776	50417	187141	2250	3750	97132	206017	4018	92160	207982	3750	50886	3750	183803	3750	2250	78260	53985	160468	49938	80244	54009	55225	38055	3750	75535	76646	415480	453732
232	4170853	192	192_ 232	2250	3750	2250	3750	2250	7592	2250	155665	81819	9172	2250	3750	53870	85561	71501	44066	2250	73172	85251	2250	3750	97594	3061	106028	4805	63945	56485	3750	42471	68891	49755	48186	67479	48357	41089	56106	51843	38897	55487	22521	19118	15699	29211	37933	2250	217918
232	4170853	196	196_ 232	2250	8813	11440	10845	28504	22616	2250	14605	8311	3750	23247	4774	4537	10738	6350	3750	6984	3750	3094	3750	6031	5976	4461	6518	2250	7599	4662	6232	3540	12470	4329	6361	3494	11396	5355	3750	2250	3750	4499	8182	2250	3750	2250	3750	10743	29582
232	4170853	211	211_ 232	5366	4884	5811	7556	6644	6317	3798	2250	4249	4226	5000	4283	3750	2250	3750	2250	3866	3389	3750	3507	3750	3901	3750	2250	3750	2250	3750	3875	3750	2250	3750	2250	3750	2250	3750	2250	3750	2250	3750	2250	3750	2250	3750	2250	9378	4406
232	4170853	279	279_ 232	16190	16081	26282	23922	17525	20447	8533	14097	13718	17158	21903	16994	5118	6839	13180	11234	13470	12656	5544	13743	12656	13167	4735	10697	10466	9447	10333	13683	5783	11547	7693	8150	6179	8570	7794	8362	3750	3217	5053	5177	3750	2250	3750	3003	26176	23088
233	4175920	37	37_ 233	2250	3750	2250	4261	2250	3750	3191	3750	2250	3750	2250	3750	2250	3750	2250	3750	2250	3750	2250	3750	2250	12634	2250	3750	2250	3750	2250	3750	2250	3750	2250	3750	2250	4187	2250	3750	2250	3750	2250	10494	2250	3750	2250	3750	2250	4750
233	4175920	66	66_ 233	2250	3750	2250	3750	2250	3750	2250	3750	36073	2250	3750	2250	3750	2250	3750	2250	3750	2250	3750	2250	3750	2250	3750	2250	23585	2250	14464	33630	2250	3750	2250	12215	2250	19353	3750	2250	3750	2250	3750	45267	2250	3750	2250	3750	2250	3750
233	4175920	72	72_ 233	3750	2250	3750	47977	2250	3750	2250	11250	2250	3750	22983	2250	3750	2250	19952	3750	2250	3750	2250	3750	2250	3750	2250	3750	2250	3750	12633	2250	5414	2250	11151	2250	6345	2250	3750	2250	3750	2250	3750	2250	3750	2250	3750	2250	3750	2250
233	4175920	81	81_ 233	3750	2250	3750	2250	220710	223034	3750	21686	2250	3750	2250	3750	80703	10144	2250	28858	3750	2250	8038	2250	3750	198234	39997	31680	52346	47940	63834	89136	13283	92169	65195	50256	25294	35099	14970	21509	43556	14887	10153	85990	10417	5079	12540	6156	154796	124737
233	4175920	104	104_ 233	3750	2250	3750	2250	3750	86391	2250	76301	45081	88490	2250	3750	2250	3750	2250	3750	2250	3750	2250	3750	2250	3750	2250	3750	2250	3750	2250	28383	13943	8009	22515	3750	2250	20698	2250	21240	2250	3750	19214	11292	2250	3750	4789	5297	2250	8132
233	4175920	114	114_ 233	2250	3750	2250	3750	2250	3750	2250	3750	2250	3750	2250	3750	2250	3750	2250	3750	2250	3750	2250	3750	2250	3750	2250	3750	2250	3750	2250	3750	2250	3750	2250	3750	2250	3750	2250	3750	2250	3750	2250	3750	2250	3750	2250	3750	3450	3750
233	4175920	129	129_ 233	2250	3750	2250	3750	2250	3750	2250	3750	2250	3750	2250	3750	2250	3750	2250	3750	2250	7080	2250	3750	2250	8875	2250	4830	2250	3750	2250	3750	2250	6658	3802	4192	2250	3750	2250	3925	2250	3750	2250	4743	2250	3750	2250	3750	2250	3789
233	4175920	131	131_ 233	3750	2250	3750	2250	3750	2250	10565	2250	3750	2250	3750	2250	3750	2250	3750	2250	3750	2250	3750	2250	3750	2250	3750	23246	3750	2250	3750	2250	3750	27486	3750	2250	3750	19179	3750	2250	3750	2250	13396	2250	3750	2250	3750	2250	29746	2250
233	4175920	137	137_ 233	3750	2250	3750	2250	3750	8220	3750	2250	3750	5469	3750	6035	3750	2250	3750	2250	3750	2250	3750	2250	3750	2250	3750	2250	3750	2250	3750	2250	3750	2250	3750	2250	3750	2250	3750	2250	3750	2250	3750	2250	3750	2250	3750	2250	3750	6895
233	4175920	150	150_ 233	2250	3750	2250	3750	2250	3750	2250	7714	2250	3750	17701	3750	5047	3750	6287	6403	10261	3750	2250	3750	2250	11282	5334	4958	7894	4542	6256	11200	2250	3750	2250	3750	2250	8825	2250	3750	2250	3750	2250	3750	2250	3750	2250	3750	10741	15675
233	4175920	167	167_ 233	2250	3750	2250	3750	2250	25402	22259	23829	19233	27711	34827	3750	7313	10725	23420	11761	20840	3750	10650	16725	2250	28209	6343	13157	17263	15971	19025	20446	7942	17260	6304	10405	10411	13578	4529	8783	9409	4205	8929	8087	2250	3750	5419	3750	35208	38678
233	4175920	190	190_ 233	3750	2250	3750	6434	26878	7506	3750	14199	3750	3669	3750	2250	5814	4759	3750	2250	3750	15384	3750	2250	3750	6751	3750	5532	3750	2250	3750	2250	4678	7166	3750	2250	3750	2250	3750	3462	3750	2250	3750	3155	3750	2250	3750	2250	26912	14894
233	4175920	205	205_ 233	2250	3750	3271	3750	2250	3750	2250	3750	2250	3750	2250	3750	73227	3750	2250	3750	2250	3750	2250	3750	2250	5104	2250	3750	2250	3750	2250	3750	2250	3750	2250	3750	2250	3750	2250	3750	2250	3750	2250	3750	2250	23493	32865	40721	4396	3750
233	4175920	208	208_ 233	2250	3750	2250	3750	2250	3750	2250	3750	2250	3750	2250	3750	2250	3750	2250	3750	2250	3750	2250	3750	2250	3750	2250	3750	2250	3750	73070	3750	2250	3750	75000	3750	2250	3750	37801	3750	35051	25892	2250	45142	2250	3750	2250	3750	2250	3750
233	4175920	248	248_ 233	15459	8560	9503	9394	11764	17988	8386	5240	9930	7328	9320	16580	3750	6185	10239	3375	8048	7728	5462	7599	6499	7512	3750	7844	5256	5952	5473	10409	4027	4808	8343	5421	4475	5415	4840	3909	5214	3471	3750	3882	5620	2250	3750	2250	23342	10381
233	4175920	265	265_ 233	3750	2250	13364	2250	3750	22367	3750	2250	8263	813623	2250	9397	3057	3887	7066	3750	658459	6668	3750	5778	5627	672256	2250	5258	18679	929211	6067	11102	3072	556628	5223	5258	2250	3842	3030	4331	3158	3750	2250	10118	2250	3750	2250	3750	14853	20721
234	4180988	46	46_ 234	3750	40570	2250	1661849	3750	2250	3750	2250	32151	3750	52928	163019	27198	12477	2250	24413	240842	3750	23990	61711	2250	3750	22485	3750	2250	3750	14592	3750	17389	3750	25103	2250	3750	2250	16462	2250	3750	11479	3750	2250	3750	2250	13371	35912	65626	3750
234	4180988	52	52_ 234	66576	2250	3750	47040	3750	2250	3750	2250	3750	2250	3750	26252	3750	2250	3750	2250	4745	2250	3750	2250	3750	76648	3750	2250	19403	2250	3750	28464	3750	2250	16200	2250	3750	2250	3750	2250	3750	2250	3750	2250	3750	2250	3750	2250	3750	2250
234	4180988	53	53_ 234	594305	2250	3750	294100	423352	437491	300342	146918	307172	3750	208737	3750	196739	3750	2250	3750	2250	3750	2250	3750	2250	3750	2250	122000	130158	62855	89874	228350	3750	2250	135423	89617	6980	130822	3750	2250	94071	3750	25929	478089	8729	3750	38119	3750	2250	3750
234	4180988	62	62_ 234	3750	2250	3750	2250	3750	12717	3750	2250	3750	2250	3750	2250	3750	2250	3750	2250	3750	2250	3750	2250	3750	16673	3750	2250	3750	2250	3750	2250	3750	2250	3750	2250	3750	2250	3750	2250	3750	2250	3750	13841	3750	2250	3750	2250	3750	2250
234	4180988	91	91_ 234	197446	2250	3750	119863	107303	109441	83354	3750	2250	3750	60067	76295	2250	3750	47264	2250	3750	2250	3750	2250	3750	168961	2250	3750	39815	21200	30570	3750	2250	45596	17750	15619	3750	36967	2250	3750	8653	3750	2250	75743	2250	3750	2250	3750	61159	2250
234	4180988	98	98_ 234	207682	3750	2250	3750	78832	138585	76920	3750	87902	3750	2250	67718	45951	2250	22673	2250	3750	2250	3750	2250	3750	179774	18948	34846	40066	8384	27281	63666	3750	45194	29002	15345	3750	29514	3750	12377	3750	2250	4049	96078	3750	2250	4079	2250	49265	43720
234	4180988	112	112_ 234	3750	2250	3750	2250	3750	170508	89802	85323	91070	108418	131456	105363	45485	21110	65420	44531	83058	63432	20431	53827	53467	197550	24458	57357	91448	39548	56275	118009	22140	59207	40930	42984	25761	74768	30620	24262	24564	17421	27011	64180	7326	7076	12333	11292	129362	52946
234	4180988	126	126_ 234	2717234	3750	147855	1278563	1782964	1964821	1076011	560519	1084519	105751	2250	730945	531596	3750	570778	113867	408636	219510	64796	2250	3750	2331313	203156	441536	494905	164588	258317	835514	67061	2250	187013	300058	69601	345318	83445	137510	166455	25077	71466	1124724	48024	42719	46662	22114	517827	476988
234	4180988	130	130_ 234	2250	3750	2250	3750	2250	3750	2250	3750	2250	3750	2250	3832	2250	3750	2250	3750	2250	3750	2250	3750	2250	3750	2250	3750	2250	3750	2250	3750	2250	3750	2250	3750	2250	3750	2250	3750	2250	3750	2250	3750	2250	3750	2250	3750	4524	4924
234	4180988	132	132_ 234	3750	8006	4133	2250	31014	24822	14470	2250	14914	4126	9855	2250	3750	2250	4179	2250	11796	14229	3750	2250	4075	13889	3750	11242	4433	12734	5078	6548	3750	9656	6412	8713	3750	14921	3750	3648	3750	2250	3750	2250	3750	2250	3750	2250	17693	32540
234	4180988	147	147_ 234	3750	2250	3750	2250	3750	2250	152827	126087	104585	3750	2250	80360	74552	2250	3750	91637	3750	2250	64527	2250	3750	2250	3750	94179	124804	97714	109455	2250	48935	115071	71140	84976	69934	99845	61483	72586	67484	35159	60876	62284	21963	32073	40379	41999	3750	236364
234	4180988	168	168_ 234	3750	2250	3795	2250	4107	3375	3750	2250	3750	3250	4041	3058	3750	2250	3750	2250	3750	2250	3750	2250	3750	2250	3750	2250	3750	2250	3750	2250	3750	2250	3750	2250	3750	2250	3750	2250	3750	2250	3750	2250	3750	2250	3750	2250	4274	2250
234	4180988	175	175_ 234	3750	38285	56312	61927	64114	48250	29272	28180	31598	38593	43669	32365	13022	11177	32337	16169	28943	20378	13031	23443	23059	47779	9924	19227	31331	22594	19612	26061	14922	25085	23176	17584	15019	22482	12903	15830	13570	8597	11180	14227	6521	7922	7183	8991	49530	45723
234	4180988	202	202_ 234	2250	3750	2250	3750	2250	3750	2250	3750	2250	3750	2250	3750	2250	3750	2250	3750	2250	3750	2250	3750	2250	3750	2250	3750	2250	3750	2250	3750	2250	3750	2250	3750	2250	3750	2250	3750	2250	3750	2250	3750	2250	3750	2250	3750	2250	3750
234	4180988	255	255_ 234	3958	3750	3034	4895	5628	6231	2250	3750	2250	3750	5029	3750	2250	3750	3068	3750	2250	3750	2250	3750	2250	3750	2250	3750	2250	3750	2250	3750	2250	3750	2250	3750	2250	3750	2250	3750	2250	3750	2250	3750	2250	3750	2250	3750	7530	3750
234	4180988	278	278_ 234	4508	3750	3066	3750	4675	3972	2250	3750	2250	3750	4550	3750	2250	3750	3061	3750	2250	3750	2250	3750	2250	3750	2250	4361	2250	3750	2250	3750	2250	3750	2250	3750	2250	3750	2250	3750	2250	3750	2250	3750	2250	3750	2250	3750	4383	3790
235	4186055	34	34_ 235	2250	3750	2250	3750	2250	3750	2250	3750	2250	3750	2250	3750	2250	3750	2250	3750	3564	3750	2250	3750	3802	6318	2250	3750	2250	3750	2250	3750	2250	3750	2250	3750	2250	3750	2250	3750	2250	3750	2250	3750	2250	3750	2250	3750	2250	3750
235	4186055	68	68_ 235	2250	3750	2250	168313	186915	3750	159804	78849	131928	2250	103518	3750	2250	3750	85211	3750	63246	3750	2250	3750	2250	3750	35148	3750	69430	30482	49009	3750	2250	3750	67536	39181	3750	55613	3750	22360	43628	2250	3750	226463	3750	2250	3750	2250	103155	2250
235	4186055	82	82_ 235	3750	44703	52865	57030	3750	61941	3750	2250	25301	43886	58823	44530	31907	18825	28138	23353	9079	2250	3750	34362	3750	51134	13530	27980	24009	23106	26171	31419	13083	31262	20490	25064	16261	29375	14550	21341	13960	2250	14651	39878	3750	3340	5627	9629	70867	46228
235	4186055	85	85_ 235	2250	3750	2250	3750	2250	3750	79571	2250	3750	2250	3750	2250	38592	2250	51304	3750	2250	3750	2250	3750	2250	153858	13231	2250	46382	2250	25570	35175	3750	22672	3750	2250	3750	2250	3750	2250	3750	2250	3750	78901	3750	2250	5420	2250	3750	2250
235	4186055	107	107_ 235	52108	2250	3750	2250	33849	45610	3750	2250	3750	3190	14385	2250	5313	2250	11888	2250	10640	2250	3750	2250	3750	41709	2250	3750	10954	3750	3814	3750	2250	3750	5606	3750	2250	7448	2250	3750	6034	3750	2250	26215	2250	3750	2250	3750	2250	11278
235	4186055	109	109_ 235	66221	3750	6833	3750	39001	3750	25845	12747	32844	6751	31186	30003	18395	3750	17604	4010	19004	3750	2250	3750	2250	58906	4745	13279	14472	5666	5269	12182	2250	17056	4878	7530	3750	14616	3750	3933	7853	2250	4336	25159	3750	2250	3750	2250	14461	16062
235	4186055	115	115_ 235	3750	2250	3750	2250	3750	2250	3750	105539	3750	2250	3750	2250	58403	2250	99509	2250	3750	2250	3750	2250	3750	2250	3750	2250	3750	71447	78279	2250	53648	2250	3750	2250	53508	68996	3750	2250	50258	36608	42384	46636	19336	22360	3750	31926	3750	2250
235	4186055	121	121_ 235	3750	2250	3750	2250	3750	2250	20838	36314	3750	2250	45316	30610	17838	19615	41907	11645	3750	15253	3750	2250	10220	12807	10356	22021	31786	2250	32842	18999	5370	35965	22372	9677	17858	28902	22891	12976	19890	9126	13525	17219	6178	3140	10813	6710	57604	40846
235	4186055	126	126_ 235	3750	2250	159188	2250	3750	2250	3750	2250	3750	2250	3750	2250	3750	2250	3750	39303	3750	102664	36551	2250	3750	2250	3750	2250	3750	2250	3750	2250	3750	2250	3750	2250	29102	2250	37152	65024	3750	40553	3750	2250	3750	2250	83645	2250	3750	2250
235	4186055	127	127_ 235	226271	3750	2250	3750	2250	3750	86878	45955	92836	15771	75792	67101	39985	8986	59942	8962	46210	2250	3750	2250	15297	194928	17816	34890	40235	6802	12949	58949	2250	48916	24304	19586	3750	38446	6149	13651	16609	2250	4061	99818	3750	2250	4116	2250	28339	40620
235	4186055	134	134_ 235	2250	3750	2250	3750	2250	3750	2250	3750	2250	3750	2250	3750	2250	3750	95620	2250	3750	2250	3750	2250	3750	2250	3750	155683	3750	2250	3750	2250	3750	2250	3750	2250	3750	103815	3750	46675	3750	2250	27413	2250	3750	20070	3750	2250	389397	148793
235	4186055	135	135_ 235	3750	2250	3750	2250	3750	2250	73776	83116	3750	100803	133344	81851	41715	37765	107244	2250	74452	72953	22043	77467	3750	2250	28315	65934	93738	53535	73455	76616	53642	86447	47442	62248	37462	53828	36457	45746	48230	25277	37473	31800	19344	17215	21030	14992	192836	166187
235	4186055	149	149_ 235	2250	3750	2250	3750	2250	3750	2250	3750	23593	3750	2250	3750	2250	33628	45752	47401	2250	3750	2250	3750	2250	3750	30819	3750	2250	45520	57066	15754	27932	55664	2250	37136	34629	22547	33143	41322	26322	18282	28453	23391	6698	12721	19348	13726	2250	95706
235	4186055	161	161_ 235	3750	2250	3750	2250	83140	84639	39090	43025	37463	71280	51246	66917	28958	31804	65043	22643	2250	29991	22304	3750	2250	26275	18470	36388	2250	35145	42410	25044	21353	24336	12958	29938	20415	34595	17656	30876	19100	18368	19126	20403	8936	10839	11556	3750	100452	112857
235	4186055	165	165_ 235	2250	3750	2250	3750	2250	3750	2250	3750	2250	3750	151604	3750	2250	3750	2250	3750	2250	3750	36847	3750	2250	3750	2250	3750	2250	3750	83845	3750	2250	3750	2250	50025	2250	3750	2250	45736	2250	52234	31348	4184	38224	19118	65992	68506	2250	109314
235	4186055	178	178_ 235	2250	3750	2250	3750	2250	3750	2250	59336	59428	73166	95220	66862	28902	3750	51339	33673	53856	3750	35169	3750	37973	71104	2250	47950	73586	38877	43946	54268	25773	64285	50511	32662	35557	52108	27508	29302	35296	25370	35204	18464	14972	17994	14953	22561	121560	114779
235	4186055	189	189_ 235	2250	3750	2250	3750	2250	123408	81950	93354	91969	110451	159365	81761	42234	29293	94989	53289	64186	90315	41335	70277	73282	101898	28958	62083	83490	39995	65634	93551	40332	54497	44339	52262	34316	54587	34277	41445	38569	20889	24569	22182	9246	16050	18044	14993	131040	128667
235	4186055	209	209_ 235	3750	2250	3750	2250	3750	2250	3750	35831	2250	3750	2250	3750	2250	3750	2250	3750	2250	3750	2250	3750	2250	3750	2250	19720	2250	3750	19774	3750	17979	3750	22231	31397	2250	23990	17701	3750	19356	14363	22581	18218	4400	7017	2250	3750	2250	3750
235	4186055	224	224_ 235	9063	7307	6784	9806	9838	10453	4824	4903	5900	5695	6102	4564	3750	2250	3750	2250	5181	2250	3750	3871	3750	7200	3750	2250	3750	2250	3750	4673	3750	2250	3750	2250	3750	2250	3750	2250	3750	2250	3750	2250	3750	2250	3750	2250	9832	3541
235	4186055	280	280_ 235	18460	16776	18112	35912	31607	25686	13510	8013	8503	17347	9627	11744	12161	11296	22502	4904	17205	8387	4045	4701	5496	25956	7574	11225	13964	16901	8833	18699	4441	10760	5878	8588	11225	8598	7049	10178	4230	7692	6998	10434	3882	3750	4190	3750	34056	28380
235	4186055	282	282_ 235	2250	3750	2250	3750	5409687	3993262	2250	3750	2265934	3971880	4332031	3446272	2250	3750	2767616	1590730	2883924	2901284	857268	2367843	2250	4458158	2250	3750	3165998	3750	2094538	3680728	1062165	3750	2250	1611455	2250	3750	1586218	1787338	948844	3750	1401765	1035003	2250	410716	2250	842059	2250	3750
236	4191123	61	61_ 236	3750	2250	3750	2250	32346	2250	3750	2250	3750	2250	3750	2250	14059	2250	3750	2250	3750	2250	3750	2250	3750	2250	3750	10159	3750	25258	3750	2250	3750	2250	3750	38551	3750	12430	3750	2250	3750	2250	3750	2250	3750	2250	3750	2250	3750	2250
236	4191123	74	74_ 236	2250	3750	2250	3750	2250	3750	2250	3750	2250	3750	2250	3750	2250	3750	94563	72065	2250	3750	2250	3750	2250	3750	2250	3750	2250	3750	61611	3750	58602	3750	72313	3750	2250	72731	2250	3750	53183	3750	2250	3750	27498	3750	39305	3750	2250	3750
236	4191123	88	88_ 236	55212	52074	57389	69536	53332	68613	41429	40503	31095	45525	59639	2250	3750	2250	30872	23989	43777	28235	3750	38491	37324	9500	3750	28000	26883	2250	29342	2250	15884	2250	22725	2250	3750	2250	7079	2250	15521	2250	3750	11516	3750	2250	3750	2250	68809	3750
236	4191123	89	89_ 236	3750	2250	3750	2250	77084	3750	2250	83607	2250	3750	2250	3750	2250	3750	2250	3750	2250	3750	2250	3750	2250	3750	2250	3750	2250	3750	2250	3750	2250	3750	2250	3750	2250	3750	28844	3750	2250	3750	2250	21383	2250	3750	2250	3750	2250	3750
236	4191123	95	95_ 236	2250	3750	2250	3750	2250	120289	2250	3750	2250	3750	2250	3750	2250	3750	2250	3750	2250	3750	2250	3750	2250	3750	2250	3750	29635	15249	2250	47064	2250	3750	24528	22373	2250	3750	2250	3750	17758	3750	2250	3750	2250	3750	2250	3750	2250	3750
236	4191123	105	105_ 236	3750	2250	3750	2250	3750	2250	37211	2250	38172	2250	105399	3750	2250	30962	58192	38538	3750	2250	3750	2250	3750	15569	21316	3750	15455	46336	57554	3750	30535	66923	31154	41317	8078	54265	3750	2250	3750	2250	19507	28661	2250	3750	5436	3750	2250	118660
236	4191123	106	106_ 236	2250	13150	4510	19175	14866	8024	6898	11393	2250	12218	16782	5275	3762	3750	9348	3750	2250	8110	2250	3750	8550	10574	4142	8630	6612	3750	5714	6368	2250	3750	3739	5466	2250	5631	4616	7696	2250	3750	2250	4741	2250	3750	2250	3750	21623	16010
236	4191123	143	143_ 236	3750	2250	3750	2250	8769	6472	5094	2250	3750	8286	8143	7714	3750	2250	3750	2250	3750	2250	3750	2250	3750	4631	3750	4167	3750	2250	3750	3918	3750	2250	3750	2250	3750	2250	3750	2250	3750	2250	3750	2250	3750	2250	3750	2250	3750	2250
236	4191123	150	150_ 236	16407	15475	18489	14186	19566	19485	6685	7993	3373	13102	6566	17232	4051	5450	7138	4873	5916	8921	4322	6152	7547	10442	3470	5016	11498	4322	5475	4953	4730	4800	4579	5650	3933	5072	4575	5105	3781	4197	4339	3750	2250	3750	3013	3750	20750	9206
236	4191123	159	159_ 236	20218	19902	19812	24496	16370	23334	14401	13884	10067	15738	20384	16671	5361	5170	10785	8350	12470	11883	3750	8537	11242	18228	5090	9438	11912	8490	8512	13410	3750	9932	7477	5385	3750	8004	6991	5931	5858	3439	3750	4022	3750	2250	3750	2250	26687	18988
236	4191123	163	163_ 236	2250	3750	2250	3750	2250	298521	3750	2250	3750	2250	271983	153501	3750	2250	3750	111493	158407	3750	63712	3750	2250	3750	64075	128133	216291	173381	127922	136180	3750	184931	97518	109957	81066	120775	81366	116551	65208	60232	69456	64636	28620	27869	64115	37669	3750	2250
236	4191123	164	164_ 236	2250	53110	2250	3750	2250	59661	39133	22254	32956	40163	55691	3750	20309	19034	38892	31383	35007	39151	14554	27288	2250	46655	17114	29389	34896	22536	15734	38184	9072	30746	21320	14921	16428	11715	18039	19437	14574	7591	16522	13024	6409	3750	8101	12037	3232	66282
236	4191123	166	166_ 236	3750	2250	3750	2250	3750	32398	3750	25992	25910	40654	36493	31395	14110	13253	23326	17644	25191	31329	8831	10859	3750	32570	11119	20124	15287	18024	3750	9157	8841	23914	16512	15683	16762	24722	3750	19388	16123	5000	11267	13955	4621	8023	7125	8408	32763	58484
236	4191123	203	203_ 236	3750	2250	207451	213554	247462	245313	153983	151760	128868	119777	210537	129832	54693	64436	86242	72327	122516	73004	32308	74425	86798	184558	29199	84075	118183	90225	89745	148357	39489	102845	74177	56626	52801	93094	50942	64390	54801	26342	45083	28835	17593	22024	30092	31062	242902	106193
236	4191123	210	210_ 236	2250	3750	19239	3750	20199	21705	2250	9532	9381	14554	21232	17526	4833	5595	9222	6024	8460	10934	5657	3750	11146	3750	5903	8876	8760	7887	7938	13577	5012	3750	5810	5950	3195	5821	3010	4562	2250	3750	4649	3750	2250	3750	2250	3750	14873	17129
236	4191123	217	217_ 236	10275	5655	7376	8286	9310	11568	5186	3912	4076	5930	11169	4545	3750	2250	4305	2250	3750	4158	3750	2250	3750	4430	3750	2250	3750	2250	3750	5067	3750	3433	3750	2250	3750	2250	3750	2250	3750	2250	3750	2250	3750	2250	3750	2250	8220	3544
236	4191123	236	236_ 236	3750	2250	3750	3459	3750	2250	3750	2250	15528	2250	3750	2250	3750	4412	3750	7433	3750	2250	3750	2250	3750	2250	3750	2250	3750	2250	10879	2250	3750	2250	8232	2250	3750	2250	3750	11510	7670	3697	3750	4805	3750	2250	3792	2250	3750	33553
236	4191123	269	269_ 236	2250	51608	15487	2250	78243	67851	44453	48254	46901	55305	71750	51990	24444	16763	39104	8308	20532	20855	16219	9514	4523	53595	7641	30743	39653	28977	30827	29573	14263	33918	25129	28379	7389	24281	19309	24772	16124	3750	17478	17472	2250	3750	8427	10672	76223	59700
236	4191123	278	278_ 236	3750	2250	3750	3057	3750	2250	3750	2250	3750	2250	3750	2250	3750	2250	3750	2250	3750	2250	3750	2250	3750	2250	3750	2250	3750	2250	3750	2250	3750	2250	3750	2250	3750	2250	3750	2250	3750	2250	3750	2250	3750	2250	3750	2250	3750	2250
236	4191123	286	286_ 236	26364	24130	26396	33039	29113	30350	17644	18436	15708	22817	21623	19067	9584	8611	17470	11277	17042	17954	7030	15394	12326	21674	7984	16177	14392	10127	13882	18027	8209	13127	11312	10075	8366	13551	8120	10200	6984	5511	6454	8053	3750	4227	5616	4811	44397	22767
237	4196190	39	39_ 237	2250	3750	2250	3750	2250	3750	2250	3750	306460	2250	3750	2250	3750	2250	3750	2250	3750	2250	3750	2250	3750	602304	2250	3750	141408	2250	3750	2250	3750	2250	179128	3750	2250	3750	2250	3750	2250	3750	2250	3750	2250	3750	2250	3750	2250	3750
237	4196190	49	49_ 237	3750	2250	3750	2250	3750	3905	3750	4247	3750	2250	3750	2250	3750	2250	3750	2250	3788	2250	3750	2250	3750	7331	3750	2250	3750	2250	3750	2250	3750	2250	3750	2250	3750	2250	3750	2250	3750	2250	3750	4749	3750	2250	3750	2250	3750	2250
237	4196190	57	57_ 237	2250	3750	2250	3750	2250	3750	1648653	840003	1327264	2250	1041664	1145392	3750	2250	3750	158476	716300	2250	133787	3750	2250	3750	2250	690406	3750	338327	2250	1336934	3750	2250	3750	2250	3750	2250	3750	2250	3750	2250	3750	2250	3750	2250	3750	2250	3750	2250
237	4196190	83	83_ 237	2250	3750	2250	3750	2250	3750	2250	72303	3750	19132	3750	2250	3750	2250	70004	2250	3750	2250	6557	2250	3750	2250	3750	2250	65806	3750	2250	3750	2250	75383	49601	3750	2250	3750	2250	3750	34800	3750	2250	3750	2250	3750	12486	3750	2250	36544
237	4196190	102	102_ 237	25390	2250	3750	2250	11739	29636	13694	5408	5379	2250	25589	23639	9548	2250	10856	11889	22058	14611	3750	17015	8442	2250	3750	12141	3750	7969	12584	9878	3750	11848	5959	11340	3750	14060	3750	9011	5858	3122	4300	4958	3750	2250	3750	2250	35853	3750
237	4196190	104	104_ 237	2250	141446	2250	3750	176564	189753	2250	114860	97130	134173	180798	125076	55175	3750	43409	3750	83795	3750	2250	3750	2250	79415	37111	77431	89474	67083	68908	107337	36271	76611	49431	54362	42468	70819	2250	53481	38313	19755	37826	42240	14005	17239	24313	22072	2250	141080
237	4196190	125	125_ 237	2250	457126	3750	46800	656228	866565	483229	357807	396857	329473	552922	332363	139465	114905	286260	184515	286583	3750	74352	236835	2250	637800	79423	217286	340660	161336	229879	327855	87210	315221	138483	185334	109058	154324	95383	144548	82984	63601	99020	105096	34591	41636	13539	37432	426421	275570
237	4196190	127	127_ 237	2250	3750	2250	3750	2250	3750	2250	22765	2250	3750	2250	3750	2250	5030	42899	3750	2250	3750	2250	3750	2250	3750	2250	3750	2250	13377	22688	68341	2250	3750	2250	3750	2250	3750	2250	5628	9119	3750	2250	3750	2250	3750	2250	3750	23681	18190
237	4196190	128	128_ 237	8336	3750	2250	4649	6289	4586	5608	3750	5138	3750	2250	3750	2250	3750	5431	3750	2250	3750	2250	3750	2250	13491	2250	3750	2250	3750	2250	3750	2250	3750	2250	3750	2250	3750	2250	3750	2250	3750	2250	6944	2250	3750	2250	3750	7732	7321
237	4196190	129	129_ 237	15484	11215	13145	19721	16901	15968	10504	10948	10323	13125	15722	12799	5335	3750	8861	3750	5517	7141	2250	7054	2250	9862	4362	6734	6441	6139	6162	7634	2250	5429	5195	3807	2250	4732	2250	3750	2250	3750	3578	4722	2250	3750	2250	3750	2250	13045
237	4196190	143	143_ 237	15666	11016	14180	19814	13916	14965	7923	8133	2250	11880	14792	10963	3781	3750	6107	5383	7823	4506	2250	6897	5405	10508	3427	5822	6755	5792	6381	8469	2250	5724	3130	5654	5311	3999	4357	5351	2250	3750	3155	3750	2250	3750	2250	3750	16109	11321
237	4196190	151	151_ 237	3750	5893	3750	13382	3750	18368	12157	2250	3750	12764	12857	10266	5579	2250	8322	7116	7841	2250	3750	2250	5905	13881	3750	6093	9677	2250	4846	10376	3750	5823	3750	7026	3750	7170	3750	4300	3750	2250	3750	2250	3750	2250	3750	2250	20118	10063
237	4196190	157	157_ 237	5670	2250	3750	4705	4252	4739	3750	3136	3750	3554	4610	4485	3750	2250	3750	2250	3750	2250	3750	3248	3750	3315	3750	2250	3750	2250	3750	2250	3750	2250	3750	2250	3750	2250	3750	2250	3750	2250	3750	2250	3750	2250	3750	2250	5307	2250
237	4196190	176	176_ 237	3750	4664	3750	2250	3750	83812	48349	50939	3750	66610	96771	65743	22475	16978	50903	27282	47329	38786	21302	40968	27874	65663	22355	33298	50760	28069	33520	44471	17774	36789	29447	27513	21444	40709	19514	25214	15020	15961	22676	17090	8412	11669	3750	15821	82473	60866
237	4196190	182	182_ 237	5400	3797	4856	6631	5985	5235	3750	2250	3750	2250	7274	5414	3750	2250	3750	2250	3750	2250	3750	3738	3750	4635	3750	2250	3750	2250	3750	2250	3750	2250	3750	2250	3750	2250	3750	2250	3750	2250	3750	2250	3750	2250	3750	2250	9281	6580
237	4196190	188	188_ 237	2250	3750	3169	3750	2250	3750	2250	3750	2250	6350	2250	3750	3742	5467	2250	6151	2250	3750	2250	3750	3890	3750	6103	3750	2250	3750	2250	3750	2250	3750	2250	4537	2250	3750	3691	3750	4277	5795	2250	3750	2250	3750	2250	3750	19172	4787
237	4196190	234	234_ 237	15999	6830	12235	16886	17143	15824	10105	8149	7078	8352	13322	11799	5911	5283	8370	5026	9808	8491	3750	7464	5497	9538	3750	3741	4891	4930	4333	6754	7789	7264	3750	4472	10546	6151	4112	4006	6715	2250	6744	3317	3750	3308	3927	5789	13365	9779
237	4196190	239	239_ 237	6436	2250	4886	2250	6775	5418	3750	2250	3750	2250	3750	4055	3750	2250	3750	2250	3750	2250	3750	2250	3750	2250	3750	2250	3750	2250	3750	2250	3750	2250	3750	2250	3750	2250	3750	2250	3750	2250	3750	2250	3750	2250	3750	2250	3750	5085
237	4196190	247	247_ 237	39628	32570	36946	39748	42038	42930	24758	25009	20503	28407	41148	27544	10952	8736	22946	15002	23708	20711	9960	20343	18363	31884	6685	19190	18449	16459	17192	25611	11166	16829	13528	15110	11974	15309	13299	11483	10123	3007	9796	9435	3750	2250	6130	5234	41277	37770
237	4196190	264	264_ 237	10115	9572	4283	9018	10057	9907	2250	8009	5506	5587	7455	5273	2250	3750	5619	3750	2250	3750	2250	3750	2250	5548	2250	3750	2250	3750	2250	3750	2250	4181	2250	3750	2250	3750	2250	3750	2250	3750	2250	3750	2250	3750	2250	3750	14244	7104
238	4201258	40	40_ 238	303402	2250	3750	198802	2250	164445	126428	3750	2250	3750	2250	153024	3750	2250	3750	2250	3750	2250	3750	2250	3750	268994	2250	3750	2250	3750	2250	158905	3750	2250	3750	2250	3750	2250	3750	2250	3750	2250	3750	2250	3750	2250	3750	2250	3750	2250
238	4201258	66	66_ 238	3750	2250	3750	62618	62331	66662	20935	25336	46489	3750	34473	29255	15244	3813	25445	2250	20641	2250	3750	2250	3750	85255	3750	24505	27459	4631	16145	31981	3750	21847	8520	14306	4448	21106	3750	8372	6171	2250	3750	60976	3750	2250	3750	2250	42277	33026
238	4201258	75	75_ 238	3750	2250	3750	2250	3750	2250	3750	2250	3750	2250	3750	2250	3750	2250	3750	145157	3750	2250	106306	2250	3750	2250	3750	163140	167171	150167	2250	3750	2250	149380	3750	139082	3750	2250	102990	2250	101268	71729	97089	2250	3750	55560	3750	2250	3750	2250
238	4201258	77	77_ 238	186590	2250	3750	2250	3750	139622	2250	36072	94619	2250	65634	2250	51913	2250	48972	2250	3750	2250	3750	2250	3750	184254	3750	2250	47507	2250	3750	61699	3750	47383	35215	18371	3750	45013	2250	11952	15440	3750	2250	119433	2250	3750	2250	3750	2250	33920
238	4201258	88	88_ 238	3750	2250	3750	2250	55301	2250	3750	33794	3750	2250	44773	2250	3750	2250	3750	2250	4913	2250	3750	2250	3750	2250	3750	2250	37888	2250	3750	2250	3750	2250	3750	2250	3750	2250	3750	2250	3750	2250	3750	2250	3750	2250	3750	2250	21729	3750
238	4201258	94	94_ 238	3750	2250	3750	2250	3750	2250	3750	2250	3750	2250	3750	2250	7561	2250	3750	2250	3750	2250	3750	2250	3750	2250	3750	2250	3750	2250	3750	9314	3750	11426	3750	2250	3750	9823	3750	2250	3750	2250	3750	26723	3750	2250	3750	2250	3750	2250
238	4201258	108	108_ 238	2250	3750	2250	3750	2250	3750	2250	3750	2250	3750	2250	3750	2250	3750	2250	3750	2250	3750	2250	3750	2250	4840	2250	3750	2250	3750	2250	3750	2250	3750	2250	3750	2250	3750	2250	3750	2250	3750	2250	8011	2250	3750	2250	3750	2250	3750
238	4201258	109	109_ 238	2250	3750	2250	3750	27172	3750	20453	12373	29169	3109	25852	26495	20262	2250	13321	2250	17530	2250	3750	2250	3750	2250	3750	13418	15515	3882	3750	4724	3750	12498	3750	7244	3750	15451	2250	3750	7295	3750	2250	3750	2250	3750	2250	3750	8827	14774
238	4201258	110	110_ 238	3750	28736	16389	51906	165652	2250	51111	35473	89202	95186	57608	78030	44916	27479	99612	36207	62538	57334	34730	69383	56632	126969	29921	67357	70204	58136	54040	94298	27887	53804	47996	22701	27959	54191	31540	45119	29569	18512	37156	165054	11182	3850	13970	15471	128783	77977
238	4201258	124	124_ 238	5354	9363	4972	6239	5374	8473	5745	3750	6108	3750	8341	7945	3179	3750	6700	3750	4178	3750	2250	3750	3689	10379	2250	3750	6922	3750	5198	4439	2250	4896	3574	6066	2250	3750	2250	3750	2250	3750	2250	5013	2250	3750	2250	3750	18134	4778
238	4201258	129	129_ 238	3750	2250	5420	2250	3750	2250	3750	2250	3750	2250	3750	2250	3750	2250	3750	2250	3750	8656	3750	3953	3750	13641	3750	6902	3750	2250	3750	2250	3750	6003	5863	5828	3750	2250	3750	4286	3750	2250	3750	4773	3750	2250	3750	2250	3750	4582
238	4201258	131	131_ 238	2250	3750	2250	3750	2250	3750	2250	3750	2250	3750	2250	3750	2250	3750	2250	3750	2250	3750	2250	3750	2250	3750	2250	10527	2250	3750	2250	3750	2250	6964	2250	3750	2250	13632	2250	3750	2250	3750	2250	3750	2250	3750	2250	3750	2250	3750
238	4201258	136	136_ 238	18395	14328	13149	20156	13586	14971	10557	9481	8521	10061	15006	12506	5493	4185	7862	4785	8604	10252	2250	8378	7343	13019	2250	8482	8857	8855	7807	11108	2250	9664	7249	6345	3161	5261	4842	6108	3829	3750	4874	3750	2250	3750	2250	3750	23012	16979
238	4201258	146	146_ 238	16603	12162	14910	20288	17280	17433	10799	9712	8138	11095	14723	11535	9230	5341	11462	8020	7740	9659	4596	7203	6690	7864	9284	5647	6995	6431	5399	11082	5295	8621	6547	7765	4615	6309	4458	4080	4254	12880	8682	4220	6453	2250	4978	8924	24066	14846
238	4201258	162	162_ 238	3750	5502	35164	31517	4174	41123	24066	20236	21360	25345	34315	33492	12666	13081	28418	11178	21295	19489	5483	19014	7743	5809	7761	20127	10942	8946	13157	26716	11598	20860	15288	14426	3750	16015	12141	10475	10541	7842	6528	11331	4212	4853	5656	5015	46099	37677
238	4201258	167	167_ 238	37029	30797	38526	45475	38736	40365	23154	24569	20027	29682	37312	28414	13171	12037	20177	15471	22528	19412	10899	18616	15491	30822	12046	17596	20405	16933	18387	23704	10493	17532	16672	15471	11651	17085	10102	11995	12582	6341	10072	9192	3833	4136	5538	5331	46646	34188
238	4201258	168	168_ 238	2250	3750	4363	5510	4760	3750	2250	3750	2250	3831	4278	3750	2250	3750	2250	3750	2250	3750	2250	3750	2250	4490	2250	3750	2250	3750	2250	3750	2250	3750	2250	3750	2250	3750	2250	3750	2250	3750	2250	3750	2250	3750	2250	3750	4822	3750
238	4201258	181	181_ 238	54712	42628	45184	58278	47910	55007	30607	34496	31481	37506	50178	37795	17305	14909	28423	19302	28006	26571	12568	26629	23589	43887	13296	24942	25247	21074	22344	30081	13565	21409	20774	17645	14067	21294	12672	15889	11888	9871	12461	11330	4282	4582	8106	8124	58622	42423
238	4201258	190	190_ 238	30078	29896	32070	53957	52708	37463	33174	22904	22974	35035	48594	31316	13701	10575	24291	17710	15338	24027	13556	23213	19464	32282	12304	23826	21513	14875	19393	32783	11849	20095	20225	13521	6865	17168	11479	15906	10559	7121	10146	10621	5251	3750	5580	4103	52921	36158
238	4201258	193	193_ 238	2250	3750	2250	3750	2250	3750	2250	7039	1124717	2250	1811288	2250	3750	2250	3750	2250	3750	2250	3750	2250	3750	2250	3750	2250	3750	923021	353895	1255298	738300	3750	863444	6717	3229	860908	5448	2250	5276	3704	3750	636884	4192	3750	2250	3750	2250	3750
238	4201258	194	194_ 238	3750	4878	3750	4178	3750	2250	3750	2250	70319	3750	2250	3750	2250	95101	2250	70182	2250	3750	111835	3750	2250	74382	88000	3388	6764	53795	79382	81896	119708	3750	2250	3750	83784	52431	67635	105113	3750	2250	41444	39540	3750	65578	52992	2250	192758	3750
238	4201258	195	195_ 238	2250	3750	3180	3750	2250	3750	62704	2250	3750	2250	92758	150846	31437	2250	3750	2250	56072	2250	24545	36920	99290	55996	38795	50355	3750	97307	3750	36498	27509	39062	42737	36273	71636	29227	31416	33240	73299	56642	29754	26663	36607	41954	20215	15250	4209	268583
238	4201258	219	219_ 238	42437	32540	37809	46915	43473	43385	22877	21047	19606	27163	39349	23826	9630	8699	17580	14485	20968	19480	8100	19412	16748	24883	7533	17055	14442	13733	15557	22609	9040	16692	12259	11657	7592	14826	7115	9008	9238	3750	6129	8432	2250	3750	3779	3750	40570	26190
238	4201258	223	223_ 238	44931	35187	43501	38884	43715	45318	26507	22550	22140	26175	45557	23754	11563	9457	19801	15460	24674	23761	3750	18053	19379	32542	8590	19250	22641	14335	13940	26184	8653	16319	14786	11464	8614	18032	9001	2250	7210	3762	8151	8633	3750	2250	3750	5220	42061	33580
238	4201258	225	225_ 238	4166	3750	3987	4506	5671	5341	2250	3750	2250	3750	4620	3750	2250	3750	2250	3750	2250	3750	2250	3750	2250	3750	2250	3750	2250	3750	2250	3750	2250	3750	2250	3750	2250	3750	2250	3750	2250	3750	2250	3750	2250	3750	2250	3750	2250	3750
238	4201258	233	233_ 238	14418	11344	14376	9252	15137	15505	9376	9340	5422	12337	16142	9027	3750	3725	4461	2250	6844	7850	3750	5361	3750	7995	3750	3662	6084	3966	4998	8633	3750	5775	3750	2250	3750	2250	3750	2250	3750	2250	3750	2250	3750	2250	3750	2250	15109	13398
238	4201258	253	253_ 238	84928	69649	80202	107276	85734	95620	58467	53219	52999	63900	87271	67541	29500	23491	52451	33757	52235	38472	23850	41182	40807	63391	20294	43339	45350	35643	43792	49028	23356	35388	31958	29970	23144	33320	23830	27824	19546	13831	22466	22732	6824	8399	11920	12647	109955	74442
238	4201258	262	262_ 238	3750	2250	3750	3440	3750	2250	3750	2250	3750	2250	3750	2250	3750	2250	3750	2250	3750	3330	3750	2250	3750	2250	3750	2250	3750	2250	3750	2250	3750	2250	3750	2250	3750	2250	3750	2250	3750	2250	3750	2250	3750	2250	3750	2250	3750	4803
238	4201258	265	265_ 238	3750	2250	1987537	3750	2250	15415	2250	3750	1353401	1557268	2250	1591507	750109	3019	1377196	940375	1342639	1277144	653750	4325	5581	1787763	638683	1043311	1342467	1003663	1041513	1481570	711471	1118594	963439	936298	658283	1039819	661988	872526	629671	404568	613912	659088	3750	2250	392851	273749	2725340	12513
238	4201258	265	265_ 238	2347375	1982621	2261170	2764292	2432359	2720322	1608798	1599853	1370675	1764416	2599054	1962262	864774	750731	1505676	959395	1397289	1181340	639723	1304852	1210049	1807699	562697	1202693	1299889	935969	1256071	1500605	605902	1001652	883512	983033	658527	991403	747496	833725	694723	422851	671624	557093	232499	316434	360689	409607	2845613	2248617
238	4201258	280	280_ 238	3750	8041	3750	2250	12955	3950	8001	4522	3750	5653	6238	5052	3750	3385	3750	6797	4494	7465	3750	2250	3750	2250	3750	8476	3750	2250	3750	3588	7545	13288	3750	2250	3750	2250	6213	2250	3750	2250	3750	3487	3750	2250	3750	2250	20512	20567
238	4201258	284	284_ 238	619520	497008	556800	761257	605281	577092	402471	368099	359848	480664	662785	475284	208345	189058	390710	237249	385762	338868	155696	342880	304941	453547	151578	313169	291454	255814	304744	391778	191211	278707	250533	261343	172408	261816	202166	221909	161091	112588	167336	176563	51237	76621	96787	96853	768086	527450
238	4201258	285	285_ 238	208537	2250	190013	182094	3750	237151	3750	120140	116673	140195	177544	154640	64305	45137	112911	77351	115012	2250	55490	102432	3750	125067	45138	81779	116784	90980	95998	115176	59765	103301	65889	81786	41085	90891	53710	67710	53187	33064	53583	50484	18285	14064	33215	36147	245391	142679
238	4201258	287	287_ 238	6030	3750	5841	4331	5826	3750	3103	3750	2250	3750	5181	3852	2250	3750	2250	3750	2250	3750	2250	3750	2250	3750	2250	3750	2250	3750	2250	3750	2250	3750	2250	3750	2250	3750	2250	3750	2250	3750	2250	3750	2250	3750	2250	3750	6727	7783
238	4201258	295	295_ 238	6767	5353	6521	7824	5843	8886	5949	3836	3986	6516	8265	6301	2250	3750	5191	3750	4035	5362	2250	4529	3550	7171	2250	3750	4025	3750	3224	4120	2250	3863	2250	3750	2250	3750	2250	3750	2250	3750	2250	3750	2250	3750	2250	3750	5824	8727
239	4206325	69	69_ 239	2250	3750	2250	722556	773699	864461	590526	305283	506698	2250	359821	3750	311110	2250	341634	3750	287180	3750	51079	2250	3750	1111663	2250	3750	262694	101029	161364	3750	2250	3750	2250	175225	2250	277817	57385	2250	121556	3750	2250	3750	2250	3750	2250	3750	396180	310872
239	4206325	75	75_ 239	261199	217799	236880	291939	268191	282194	203936	197353	168822	210218	277504	210438	117147	115315	183894	99167	172828	157602	73035	156870	149871	244506	103307	116211	176383	110851	156603	205459	109767	151979	140379	103659	109799	140456	107904	128188	74966	65490	72983	92684	45991	35196	67623	67354	433074	343911
239	4206325	79	79_ 239	327132	2250	3750	2250	233003	244615	3750	70080	148386	3750	2250	3750	93860	3750	85116	3750	67428	3750	2250	3750	30063	335874	2250	60332	70800	3750	37717	3750	2250	79199	2250	39124	2250	3750	2250	3750	38782	3750	12155	3750	8361	3750	2250	3750	2250	75630
239	4206325	79	79_ 239	2250	3750	2250	3750	2250	198557	3750	55527	132666	2250	3750	2250	81851	3750	69143	2250	58210	2250	3750	2250	3750	248224	2250	48134	3750	2250	42895	2250	3750	63592	2250	38458	2250	3750	2250	3750	27333	3750	9984	3750	3861	3750	2250	3750	2250	49838
239	4206325	89	89_ 239	127514	109659	129142	152968	134822	143379	96323	92083	82541	107308	135338	110242	53073	43112	3750	61462	85177	78968	3750	80204	74898	106775	2250	71482	21542	59987	69619	3750	2250	64793	58461	57731	2250	63799	41016	50577	41704	2250	3750	33788	3750	18740	26524	2250	167836	136953
239	4206325	98	98_ 239	207602	2250	3750	2250	3750	115017	2250	3750	87393	3750	2250	3750	52748	3750	2250	3750	2250	3750	2250	3750	2250	184176	14575	33547	41790	16343	26361	55369	3750	42370	29708	10398	2250	30689	2250	13379	2250	3750	3642	95223	2250	3750	4138	3750	53856	23700
239	4206325	101	101_ 239	2250	3750	2250	15273	2250	3750	2250	3750	2250	3750	2250	3750	2250	3750	11373	3750	2250	3750	2250	3750	2250	6912	2250	3750	2250	3750	2250	3750	2250	3750	2250	3750	2250	3750	2250	3750	2250	3750	2250	3750	2250	3750	2250	3750	19510	3750
239	4206325	103	103_ 239	458507	2250	3750	410769	2250	394955	3750	296930	203508	3750	344719	233215	109170	97259	2250	3750	142441	2250	70522	2250	3750	215271	2250	157325	2250	188178	2250	204140	78453	214859	110371	126774	120599	131994	90403	115463	82290	3750	99831	57176	29627	3750	66519	3750	2250	3750
239	4206325	105	105_ 239	128620	101229	119563	167057	134342	142396	93641	89523	75392	98813	131181	106312	48532	43769	83617	52061	79673	71494	32572	69723	66128	101644	32859	61386	73421	56453	61089	82173	36782	58227	53166	53816	39613	54427	39262	46968	36053	22549	35397	37774	11805	16693	19764	22188	161916	109532
239	4206325	116	116_ 239	3750	2250	21026	2250	3750	2250	3750	2250	3750	2250	25689	2250	9239	2250	3750	2250	3750	2250	3750	2250	11115	2250	3750	11936	10636	11061	3750	6061	3750	13045	10057	10224	3750	12087	3750	2250	7035	5914	3750	6554	3750	2250	3750	2250	27678	27397
239	4206325	116	116_ 239	29580	24604	30192	35696	26856	33555	22996	16151	16941	24866	28707	24444	9499	3750	18823	10493	15824	16325	8361	16956	12072	24253	6765	12934	16435	10394	13620	17869	7188	15538	13438	11075	6506	12986	7369	11153	7421	6393	7991	10463	2250	3750	4665	5437	39836	25986
239	4206325	132	132_ 239	43023	27533	24022	38484	49232	25706	15057	16876	20651	29020	27084	22697	13957	12344	23207	18063	11038	18769	2250	3750	24176	36195	9896	15842	20036	17523	12204	27586	8131	20569	14715	9584	8114	16220	8672	16646	9142	5886	10055	10310	2250	6547	9343	7639	44256	30984
239	4206325	135	135_ 239	173803	144382	158269	212939	174035	193068	119121	117904	99435	129838	180063	144789	59810	58488	102440	62812	100534	90590	49285	93448	85937	133934	52031	89839	93405	79852	84450	111699	49641	74358	74034	67657	51475	76859	54549	68796	47064	35031	45527	46475	15385	21024	30625	26103	232646	149766
239	4206325	148	148_ 239	2250	3750	2250	3750	2250	3750	16052	3750	2250	3750	3733	3750	10471	10131	10998	10485	16258	3750	12517	3750	6725	3750	5534	12442	19951	10388	7488	13033	8387	6094	3782	5749	8099	16848	6780	10550	9811	6065	10219	9824	3236	4285	4770	4045	29945	3750
239	4206325	164	164_ 239	3750	61332	3750	2250	3750	77231	48100	25574	37468	57211	59887	4526	24122	23188	43006	27674	39918	37916	18827	18411	3750	54871	20201	35923	38208	31821	31565	39135	21139	32592	28354	23867	22855	13366	20981	25488	19645	10622	19974	18502	6534	6335	11756	13774	6769	61102
239	4206325	164	164_ 239	70593	55273	68375	81535	73881	71844	48757	46992	39644	48786	69481	59198	24071	18752	40367	27367	39873	33190	20400	40453	32432	50458	19299	36276	34844	29357	34260	48359	18580	29175	27134	32813	20583	24785	20576	21726	19453	12502	16624	18505	5583	8326	9169	12833	90924	54473
239	4206325	173	173_ 239	4194	3266	4714	7371	5916	6457	3750	3002	3750	3912	4565	4732	3750	2250	3750	2250	3750	3571	3750	2250	3750	3881	3750	2250	3750	2250	3750	3279	3750	2250	3750	2250	3750	2250	3750	2250	3750	2250	3750	2250	3750	2250	3750	2250	9743	4308
239	4206325	175	175_ 239	57228	50969	55916	64003	50085	64440	40083	39781	33782	44215	62491	48423	18611	15785	34201	22593	30791	32421	15285	29668	25221	42780	14954	29596	27839	20375	28854	35352	16627	20829	23016	21919	16128	22784	16784	16968	16622	12948	15187	14090	5247	5104	7627	9152	68707	44285
239	4206325	179	179_ 239	489701	391995	452040	565312	491294	525148	314396	299992	260894	355524	491571	376659	157947	147717	287160	190801	271826	255340	123152	234407	225119	390779	125142	228888	248275	203759	218593	303222	134216	224795	179786	185149	140315	195225	133213	161622	124717	84800	118539	117079	51489	60158	75305	71010	582831	417166
239	4206325	180	180_ 239	82209	67801	80156	96767	87181	90815	49235	49027	41580	59657	81942	65760	26345	24037	48096	34552	47582	44815	19736	39421	38763	61974	22200	42327	42512	35148	37345	52420	26778	33318	31322	29132	24053	36302	23750	29999	22765	13537	19974	21797	10061	8897	13854	14112	98509	71860
239	4206325	187	187_ 239	4567	3994	5700	6177	6259	6538	3750	3503	3750	3195	6167	4095	3750	2250	4450	2250	3750	3230	3750	2250	3750	4346	3750	2250	3750	2250	3750	3623	3750	2250	3750	2250	3750	2250	3750	2250	3750	2250	3750	2250	3750	2250	3750	2250	4282	2250
239	4206325	187	187_ 239	2250	3750	4630	3750	2250	4871	2250	3750	3224	3750	5459	3750	2250	3750	2250	3750	2250	3750	2250	3750	2250	3750	2250	3750	2250	3750	2250	3750	2250	3750	2250	3750	2250	3750	2250	3750	2250	3750	2250	3750	2250	3750	2250	3750	4741	3750
239	4206325	192	192_ 239	2250	6440	2250	3750	2250	5820	5352	224094	186991	203958	350351	181808	87761	97773	199403	129561	134674	130239	83121	112212	101917	282759	48053	141769	180082	121864	119791	156880	91252	154892	114054	112508	86094	147250	73824	86638	87400	43521	64075	45159	36929	41068	49676	51755	274583	274432
239	4206325	192	192_ 239	365652	305378	332475	419914	361200	383037	241458	212217	200833	265340	309845	274692	103321	89686	198820	121960	196259	184900	64706	177388	160135	253005	82571	160138	176331	136043	148839	216894	75149	135741	120552	134736	83362	130067	90869	119361	72012	51077	77379	75352	27088	31139	38480	39123	396710	212836
239	4206325	197	197_ 239	7963	5882	8026	2250	6733	6793	4062	4260	3925	6016	6575	5200	3750	2250	4829	3253	4869	2250	3750	4897	3750	5984	3750	4303	4217	2250	4773	5388	3750	3696	3750	3168	3750	2250	3750	2250	3750	2250	3750	2250	3750	2250	3750	2250	13118	8850
239	4206325	201	201_ 239	7957	4732	7537	9477	6383	8879	4010	3750	4222	4016	7770	7754	2250	3750	5003	3750	3228	3823	2250	3750	2250	5515	2250	3750	4042	3750	3080	4027	2250	3750	2250	3750	2250	3750	2250	3750	2250	3750	2250	3750	2250	3750	2250	3750	7202	7068
239	4206325	204	204_ 239	56579	39767	53383	57484	56167	64059	36424	33884	31605	41915	46900	41313	14625	12581	32415	19741	27555	31039	11804	27001	22956	41197	11829	26468	23670	19380	22955	33154	12777	21027	18809	17778	12801	22976	12185	18132	13025	7208	12326	8834	9272	4646	5246	7147	49945	39030
239	4206325	220	220_ 239	12855	7459	12317	18694	14204	12846	5199	6832	5745	9403	13995	10656	7217	3092	8927	4460	6192	7084	4889	3691	5512	9187	3750	4949	6145	3825	9491	7008	3750	4650	3750	6031	4150	6636	6532	3225	3750	2250	3750	2250	3750	4908	3750	3795	9403	8332
239	4206325	232	232_ 239	3750	2250	3750	2250	3750	2250	3750	2250	3750	2250	3750	2250	3750	2250	3750	2250	3750	2250	3750	2250	3750	2250	3750	2250	3750	2250	3750	2250	3750	2250	3750	2250	3750	2250	3750	2250	3750	2250	3750	2250	3750	2250	3750	2250	3750	3295
239	4206325	236	236_ 239	65665	54853	54018	77240	67217	73473	40685	41100	34680	51424	61353	46781	21844	16621	34577	22869	36428	33125	14873	35824	25265	44401	13091	25130	32293	23443	33736	36145	17122	25191	19805	21089	18063	22558	17617	22171	13824	10887	15191	12783	5251	6003	8995	8191	71800	46707
239	4206325	238	238_ 239	14047	11410	11889	11828	12597	12581	7297	7117	4831	8897	13305	9386	3750	3164	7564	4397	6005	7158	4234	5782	6084	9276	3750	6671	4100	4132	4702	6832	3750	3592	3750	4652	3750	3540	3750	3147	3750	2250	3750	2250	3750	2250	3750	2250	14582	11200
239	4206325	269	269_ 239	68373	56204	60334	3750	81456	63344	46024	47120	43968	53379	80893	56168	17103	20875	47441	17508	36426	16395	18309	9992	10813	60118	20064	33152	42568	25704	32359	35435	16947	31519	30616	25558	4365	25271	18835	20815	18573	3098	14691	14665	3750	3165	8670	9227	79826	68783
239	4206325	270	270_ 239	12673	4372	10572	2250	4608	10442	8575	7371	4889	8564	3750	3303	3822	2250	3750	3002	7937	5166	3750	3386	5571	9220	3750	5425	3855	2250	3750	4137	3750	2250	4055	4272	3750	3395	3750	2250	3750	2250	3750	4116	3750	2250	3750	2250	5614	11066
240	4211393	45	45_ 240	2250	366315	573815	3750	2250	1106698	507480	3750	418496	510587	2250	479655	311298	222939	3750	285559	893531	2250	3750	2250	3750	2250	3750	366906	376904	275436	297258	842027	81808	2250	249679	254339	3750	2250	3750	2250	116088	3750	2250	3750	2250	3750	2250	3750	781477	2250
240	4211393	47	47_ 240	2250	3750	2250	3750	2250	3750	2250	3750	2250	3750	2250	3750	17733	15998	2250	3750	2250	3750	2250	3750	2250	3750	16452	3750	29007	3750	2250	3750	2250	3750	2250	20489	2250	3750	5550	3750	2250	3750	2250	3750	2250	3750	8562	3750	2250	3750
240	4211393	53	53_ 240	3750	2250	3750	2250	3750	2250	3750	2250	3750	2250	3750	2250	173536	3750	2250	3750	2250	3750	2250	3750	2250	3750	2250	3750	2250	3750	2250	3750	2250	3750	2250	80278	3750	124566	2250	3750	2250	3750	2250	3750	2250	3750	2250	3750	2250	3750
240	4211393	68	68_ 240	3750	2250	3750	2250	173615	3750	147231	70000	129032	2250	93782	3750	2250	3750	80237	2250	3750	2250	3750	2250	3750	2250	33138	2250	64208	13721	3750	2250	3750	2250	57453	33036	3750	47922	3750	17986	38448	2250	3750	165675	2250	3750	2250	3750	2250	3750
240	4211393	73	73_ 240	3750	2250	3750	2250	3750	2250	3750	2250	3750	504399	796132	2250	3750	686650	3750	375989	2250	3750	2250	3750	2250	3750	2250	3750	2250	3750	2250	3750	713720	3750	907367	2250	3750	2250	283985	3750	2250	3750	2250	3750	2250	3750	2250	449071	2250	2178410
240	4211393	93	93_ 240	366542	3750	2250	3750	230637	2250	3750	71793	168278	2250	102134	3750	66881	2250	89156	2250	64772	2250	3750	2250	3750	342751	3750	57116	74840	26122	43469	2250	3750	80994	47164	3750	2250	3750	2250	18112	38722	4482	2250	188753	2250	4907	3770	3750	98650	59090
240	4211393	111	111_ 240	1200314	137980	3750	890214	853995	945151	538013	314235	510848	169642	2250	229076	280009	99623	170205	104801	118652	126827	57529	3750	135651	996622	95148	209815	257600	132348	194809	423316	47963	300094	170481	149110	62343	249161	69994	104796	94254	31254	56739	515443	3750	29613	23451	27705	414054	312470
240	4211393	115	115_ 240	2250	3750	2250	3750	2250	3750	2250	89598	2250	3750	2250	3750	58093	3750	97536	3750	2250	3750	2250	3750	2250	3750	2250	3750	2250	65872	79279	3750	45713	3750	2250	3750	50955	66049	2250	3750	41844	30781	44167	36574	19889	21241	2250	23881	2250	3750
240	4211393	117	117_ 240	138574	118544	123223	160104	140542	145318	88801	86852	82112	104523	135404	109052	45324	38949	79480	57347	87476	75879	33770	71950	72465	101417	31354	62190	70311	56453	66666	91196	37010	64767	50422	53160	35274	62835	37533	45142	36791	21731	34717	32691	12969	17254	21007	21057	165602	123316
240	4211393	118	118_ 240	265749	186586	230879	288783	217713	285684	162751	163602	144426	188828	274960	191612	69364	65215	158969	89435	138095	110351	52746	130535	115548	188219	48570	115277	107481	98365	114870	155378	54569	86905	78619	85548	54813	96748	61259	73450	53419	29160	56413	50944	19975	24383	27722	20202	245119	146120
240	4211393	121	121_ 240	2250	3750	2250	3750	2250	3750	46934	45766	2250	3750	68190	61013	23255	17688	48006	19351	2250	21058	2250	3750	33244	51649	15902	24432	35296	3750	34874	46710	9326	35390	30741	28474	20813	29803	12872	16319	20438	16833	19583	21042	7636	8048	12361	13771	64761	79210
240	4211393	123	123_ 240	3750	2250	3750	2250	3750	2250	3750	2250	3750	2250	3750	4399	3750	2250	3750	2250	3750	2250	3750	2250	3750	8195	3750	2250	3839	2250	3750	5078	3750	2250	3750	2250	3750	2250	3750	2250	3750	2250	3750	2250	3750	2250	3750	2250	7172	4058
240	4211393	133	133_ 240	2403748	1839759	2087212	2784649	2372447	2524808	1429861	1409420	1212345	1734571	2177180	1740062	675201	549317	1319229	801360	1259368	1227233	519787	1041738	1040038	1599266	498079	1003480	987487	869759	956925	1322020	525973	936102	735594	752432	496430	842522	549287	668074	519272	295663	469723	454539	173200	219432	282978	282002	2305840	1568459
240	4211393	134	134_ 240	559149	400819	496864	525514	582518	611827	338088	311116	309666	407353	514246	413995	140666	137912	282351	178116	266592	253700	121247	248743	236679	412906	103544	200572	257683	184901	193425	314085	116724	234665	162852	187124	86109	194440	119375	148503	113671	63000	110701	100280	35609	48863	50496	65412	409356	299801
240	4211393	147	147_ 240	224490	184599	221437	261144	219326	253972	157738	149253	129435	171406	235337	184261	75896	73618	145192	86438	138512	132598	51477	127017	110489	180531	64041	112784	122800	84457	107347	146264	69566	85640	93481	90270	65455	93856	72327	82611	57815	43901	60809	47492	20303	23924	32018	29201	291313	168420
240	4211393	149	149_ 240	2250	3750	2250	137375	117517	129830	81750	77514	67942	90238	122250	2250	43603	35791	74699	52852	2250	68533	34369	68949	59230	2250	32601	60441	63330	53964	56042	75838	36394	52629	43678	50482	34712	49577	35985	42242	30502	20160	32876	27625	8768	14653	17802	21015	139534	118166
240	4211393	150	150_ 240	3750	2250	3750	22187	3750	2250	11583	13455	7163	2250	16363	2250	6294	2250	10262	7881	11090	2250	3750	9148	3750	11781	4380	9313	10420	7864	9303	10075	3750	9538	7340	8608	5720	6180	3997	6898	5007	2250	3750	4938	3750	2250	3750	2250	25009	19532
240	4211393	162	162_ 240	44358	31743	43705	52749	43116	49879	27059	27874	22337	29570	42823	35101	14595	11420	24702	15274	25285	20338	8689	24562	13142	34657	14063	17556	25438	16485	19682	24820	12321	17679	14593	14431	13879	14979	12222	14119	11302	7343	10489	8048	4063	6034	5146	5567	54360	39646
240	4211393	163	163_ 240	408065	323753	368069	462836	403207	443292	265004	256125	230413	302554	404043	318890	129243	130227	237417	159423	236281	212006	108344	212959	191892	311350	104828	199517	212724	153873	189045	259427	119473	181110	149030	158307	115952	167740	112910	145125	111048	71168	104746	106470	42178	53857	65249	68189	489705	375897
240	4211393	222	222_ 240	30954	28988	26820	36024	23608	33026	20482	17807	18280	20197	29705	21999	9394	9779	20827	10219	15870	15140	5973	15937	12655	21521	6024	13145	12866	8635	14180	13650	7087	11543	10019	7883	6997	12509	6510	9083	7620	5103	6873	6300	3750	3125	4023	3625	33924	29599
240	4211393	237	237_ 240	69890	50749	56120	67189	63211	68627	40375	39619	32424	44211	65017	48085	17437	16321	37509	22660	36464	32303	16861	30146	28506	52663	15478	27600	28856	19580	28726	37295	13801	26603	21046	21801	17660	26109	17577	22662	12302	10750	14505	13355	4924	5943	8180	6674	63748	50781
240	4211393	251	251_ 240	733920	568590	689994	880997	733560	793095	458415	450099	398112	517905	757846	552827	234990	204467	442331	281412	414038	386197	200307	353614	346262	585745	185345	340640	348679	285808	342439	456028	178529	322994	267390	266733	191566	295822	205415	255906	186074	121504	186899	182150	67427	86739	108628	111040	836785	523239
240	4211393	268	268_ 240	3750	2250	3750	2250	55807	2250	104907	107252	84081	44426	3750	2250	29054	44567	23445	52315	85814	2250	42554	81173	18176	115062	23481	77441	85523	51223	43935	39888	40465	51584	23064	60319	22233	29369	40976	13918	8139	3880	11199	38035	3386	4066	15332	23257	191536	118475
240	4211393	279	279_ 240	25136	15968	22660	21936	19415	22533	13541	13371	13388	18067	21359	18114	8695	5290	14329	8566	14018	8769	4728	14406	9432	23058	5119	11194	11538	8674	11995	12768	6459	9636	6102	9857	7166	9145	5479	8182	5664	3750	7479	3992	2250	3750	3565	4789	23594	18427
240	4211393	281	281_ 240	15823835	13077758	14699705	20595210	17713180	18850932	11387574	10860921	10267099	13647922	17644150	11415797	5166040	5241046	9954898	6636494	10095151	9362583	4125693	8616863	8327532	12024433	3386100	7477250	9129918	7337508	8773695	10287694	4444053	6816225	6734436	6561388	5036764	5909890	4885384	5861264	5030212	2973713	4847259	3581707	1701202	2147418	2660370	2687572	18435048	16752445
240	4211393	283	283_ 240	3407731	2593474	3134902	3884021	3371898	3641844	2220883	2046972	1926995	2394603	3384711	2532569	1144523	963296	2042743	1291293	1950175	1794264	894227	1723320	1610576	2811231	842669	1743027	1776635	1429658	1635646	2139989	905796	1619082	1256624	1334513	934180	1392720	978277	1200266	933845	540510	869723	870223	311407	415846	519107	544660	3877043	3001797
241	4216460	54	54_ 241	3750	2250	3750	52910	3750	52185	2250	3750	2250	3750	2250	3750	2250	3750	13725	3750	2250	3750	2250	3750	2250	3750	2250	3750	23098	3750	2250	36948	2250	3750	17656	2250	3750	2250	3750	2250	3750	2250	3750	66666	2250	3750	2250	3750	2250	3750
241	4216460	62	62_ 241	2250	3750	2250	3750	2250	11466	2250	3750	2250	3750	2250	3750	2250	3750	2250	3750	2250	3750	2250	3750	2250	14133	2250	3750	2250	3750	2250	3750	2250	3750	2250	3750	2250	3750	2250	3750	2250	3750	2250	3750	2250	3750	2250	3750	2250	3750
241	4216460	70	70_ 241	199661	3750	2250	3750	2250	3750	2250	3750	2250	3750	2250	3750	2250	3750	2250	3750	2250	3750	2250	3750	2250	3750	2250	3750	39858	3750	2250	3750	2250	3750	38153	2250	3750	2250	3750	2250	3750	2250	3750	2250	3750	2250	3750	2250	3750	2250
241	4216460	80	80_ 241	3750	2250	3750	2250	3750	2250	18876	2250	3750	2250	3750	14509	13019	2250	3825	2250	5961	2250	3750	2250	3750	37396	3750	2250	14895	2250	3750	17753	3750	6965	5054	4889	3750	8841	3750	2250	5208	2250	3750	19376	3750	2250	3750	2250	12212	2250
241	4216460	81	81_ 241	3750	2250	3750	2250	209736	3750	2250	3750	2250	3750	2250	3750	88973	3750	2250	28298	3750	2250	3750	2250	3750	2250	35026	3750	74933	39608	62034	72897	2250	82961	49617	43110	18547	27035	3750	2250	35156	10992	2250	86834	8751	2250	3750	2250	144101	115552
241	4216460	90	90_ 241	16075	2250	3750	9105	19274	17621	15533	2250	3750	14008	6830	18428	6078	2250	14894	8404	3750	8028	3750	2250	7200	14983	5157	8530	10556	10580	7653	12096	3750	10114	6095	5893	3866	9438	3750	2250	3750	2250	3750	5463	3750	2250	3750	2250	21707	22917
241	4216460	92	92_ 241	2250	3750	2250	5829	2250	3750	2250	3750	2250	3750	2250	3750	2250	3750	3685	3750	2250	3750	2250	3750	2250	16490	2250	3750	2250	3750	2250	4944	2250	6697	2250	3750	2250	3750	2250	3750	2250	3750	2250	3750	2250	3750	2250	3750	8009	3750
241	4216460	96	96_ 241	2250	3750	2250	3750	2250	3750	191858	2250	192601	3750	2250	3750	59659	2250	3750	2250	3750	2250	3750	2250	3750	2250	3750	2250	3750	2250	3750	2250	3750	2250	95753	3750	43493	3750	2250	3750	2250	28922	2250	101949	2250	3750	2250	3750	2250	3750
241	4216460	97	97_ 241	2907750	3750	2250	1518024	1856216	1620587	1226280	572697	1253580	3750	1015770	1021882	551027	154923	2250	109683	3750	183292	71706	2250	209999	1926932	271055	515207	516837	3750	341944	809792	67456	623988	432523	303427	79283	509050	96593	3750	210416	46698	81783	1459070	23528	54472	3750	32999	555731	529059
241	4216460	104	104_ 241	185354	133790	168238	218057	187743	180612	116529	106745	105840	135969	181592	138558	56674	45657	107846	65513	107825	90641	46833	89206	89475	138135	39616	83259	85608	63043	78048	94721	29597	63996	60209	62891	38747	57569	50385	60990	40603	24252	45302	33469	12799	15076	17973	16931	205423	102639
241	4216460	112	112_ 241	3750	2250	39401	2250	3750	238535	115918	114040	115711	142928	206547	157151	68342	39404	110501	58241	108247	78748	27319	60993	67706	205529	38551	72841	97438	70614	87945	123666	24205	92733	38487	65686	26505	78533	33362	38576	37782	21194	23757	68154	12397	7460	18965	19014	181328	133632
241	4216460	113	113_ 241	41450	36416	45576	53275	43089	50544	24801	26208	20121	32883	36627	36898	13403	13914	28588	14831	23375	19099	9022	21180	21625	31854	6177	17441	17124	14025	15985	23665	7808	16576	11474	12321	10168	13145	10469	12332	8106	5045	5839	28999	3750	2250	4190	6206	46275	22928
241	4216460	120	120_ 241	3750	2250	3750	2250	3750	2250	18599	17889	26585	38630	9401	2250	15942	4332	24353	3204	3750	2250	13673	2250	3750	12981	3750	15979	3750	22370	21109	2250	8655	16479	3750	6507	7285	10943	14692	17866	3750	5857	5461	12892	3750	2250	3750	2250	22140	32929
241	4216460	145	145_ 241	46406	8960	41031	3750	16579	49850	27825	25090	25067	28089	43897	36439	12176	12647	26306	15940	26028	3750	2250	20179	17915	34206	10198	14103	22368	18112	19980	26458	2250	19460	17514	17061	11010	16056	10786	14959	8688	5264	10634	9580	2250	3750	5080	3750	48253	34485
241	4216460	151	151_ 241	2250	3750	2250	11868	2250	3750	6525	3750	2250	10545	5513	6152	2250	3750	8702	3750	6085	3750	2250	3750	2250	7723	2250	3750	4924	3750	2250	5359	2250	7444	2250	4551	2250	3750	2250	3750	2250	3750	2250	3750	2250	3750	2250	3750	9852	3750
241	4216460	159	159_ 241	18940	15887	23834	27339	24017	25159	15866	14441	12272	16162	21314	16860	8617	5832	14305	7328	12269	10453	5729	10931	8359	15862	6035	11007	10584	8095	9196	12047	6561	6575	9100	8891	5028	8088	6025	7200	5743	3750	4151	4413	2250	3750	3448	3821	26956	21026
241	4216460	165	165_ 241	352935	283849	334323	399293	351262	385186	241905	228844	197356	259098	330632	276135	126928	122268	212890	146440	211118	188904	106306	181469	169883	277835	99620	179788	205727	156822	170287	231914	108382	172796	146218	146083	110454	137053	116047	122743	102493	74292	98132	91607	45851	52753	61789	57271	467253	342022
241	4216460	176	176_ 241	2250	3750	4291	122835	2250	117577	64399	53648	53010	83098	105519	81515	24255	21096	68593	38563	58809	58489	28550	55676	47573	82203	23442	49441	54563	41523	45240	61436	28440	48303	36276	37602	25899	38362	27462	21768	18937	16723	27798	24773	9877	10905	4944	15593	120575	84915
241	4216460	176	176_ 241	105881	87151	102527	124175	107893	113977	70164	68463	60561	71008	96586	84502	35428	29360	55472	37374	54027	50498	25541	47531	42316	76539	23839	45057	48401	39468	47033	55813	24620	37709	38761	39096	27610	37262	25625	33113	24726	15848	22240	18090	7775	9250	16254	14787	101518	83483
241	4216460	177	177_ 241	2250	3750	2250	3750	2250	3750	2250	3750	207506	2250	569444	3750	142831	137253	291479	133339	229642	3750	78400	3750	2250	273272	3750	244750	294240	149719	242298	3750	92741	141223	198936	135022	146169	225892	134446	140274	132911	88854	92662	90419	10092	46335	48960	2250	3750	2250
241	4216460	177	177_ 241	580818	476013	542374	666148	566952	618282	377692	359668	310485	428275	529829	458804	170696	169523	341720	207894	322700	304246	141457	277797	255653	446929	141035	246820	290628	228245	249276	349487	155158	257840	208221	205463	132249	203242	150195	187786	127848	88873	129994	127037	49357	65667	81210	77866	616612	487915
241	4216460	189	189_ 241	168707	125219	154539	197155	170688	183739	103453	105266	93633	118548	164814	129731	49232	48175	100357	60615	87092	81665	37912	82469	67813	134030	39342	75279	76599	61464	73976	98858	38085	73323	58814	54406	42115	61494	42802	51267	37284	23196	38066	35343	14904	14826	21200	22138	182699	112919
241	4216460	191	191_ 241	1691506	1336507	1607329	1952701	1653855	1870568	1091968	1003375	871508	1211833	1654495	1306417	499764	448015	985147	607953	797624	699548	400580	834691	720732	1084557	383290	733751	805550	547573	704548	949178	331938	633973	467232	559704	360886	518574	403552	508486	353459	258317	360660	362996	115621	187705	178595	241849	1807573	1253890
241	4216460	196	196_ 241	21691	17670	21173	24059	24128	26511	16501	17701	18359	18443	21860	19530	10608	8829	14468	10891	13772	2250	8110	11817	10509	21948	9876	13442	11459	11537	12886	19273	8861	11389	12141	11904	9294	12278	9587	8511	7877	7834	8505	8512	3750	5401	6776	5077	42719	30024
241	4216460	205	205_ 241	753709	598910	674021	862122	626344	804105	457910	428602	380832	521013	704430	539691	205878	184034	401106	245942	369319	361750	163803	336889	238839	548070	163529	314364	325810	258709	314272	423002	168715	294360	234944	229872	165197	242052	164049	202606	154806	101110	147053	147548	57209	68702	87614	82407	713611	416890
241	4216460	207	207_ 241	2250	974386	3750	1405675	1197834	1390372	787128	730036	645191	920244	1269666	1051594	348846	340298	745913	450911	729952	661032	296308	229660	581284	1059617	292479	501725	2250	468352	501026	3750	294458	536027	395310	397275	284471	471626	293768	380094	265839	165948	261497	246805	2250	3750	156565	2250	3750	1000767
241	4216460	208	208_ 241	2250	187145	3750	293891	239645	269760	158614	146168	127710	182479	237941	204609	73307	66913	3750	90121	152373	128654	57434	137630	116559	2250	3750	96973	3750	95025	99210	3750	60798	104962	73482	79987	56184	86441	57573	71780	54452	31284	55496	45143	18283	25316	28595	2250	3750	202928
241	4216460	254	254_ 241	13483	12222	15002	13624	13181	15387	9135	9895	7825	10621	13575	9429	4383	3545	8245	6011	10080	7049	3750	7852	6627	10882	3750	6559	3750	4740	5785	9540	3750	4052	4486	4628	5268	6852	3750	4437	3769	2250	3750	3860	3750	2250	3750	2250	17124	13185
241	4216460	263	263_ 241	14131	8193	10006	12767	9607	12265	5367	6731	7001	7544	11162	7268	3416	3750	5026	3750	5810	5558	2250	5522	3318	7883	2250	4039	4941	4742	4578	6752	2250	5010	3118	3887	2250	4927	2250	3750	2250	3750	3112	3750	2250	3750	2250	3750	13913	7204
241	4216460	277	277_ 241	7786	7404	2250	8221	6633	11188	5146	5562	3982	6697	7983	5966	3146	3750	6794	3750	5339	4454	2250	5888	4643	6110	2250	4307	3992	3750	4565	4585	2250	3790	3334	3750	2250	3861	3300	3750	2250	3750	2250	3750	2250	3750	2250	3750	8531	6577
241	4216460	286	286_ 241	27794	20242	27896	21723	24921	28810	15858	17980	13343	22669	29475	21510	8907	7274	16230	10935	17652	13796	3750	13446	13178	19491	6033	13192	16262	12472	13657	20138	6113	13171	10070	11830	6835	10927	8489	9836	7126	5476	10278	7148	3750	2250	3750	3348	33576	25634
241	4216460	296	296_ 241	2250	3750	2250	3750	2250	3750	2250	3750	2250	3750	2250	3750	2250	3750	2250	3750	2250	3750	2250	3750	2250	3750	2250	3750	2250	3750	2250	3750	2250	3750	2250	3750	2250	3750	2250	3750	2250	3750	2250	3750	2250	3750	2250	3750	3150	3750
242	4221529	67	67_ 242	3750	2250	3750	2250	3750	1036570	699085	2250	824720	2250	474249	3750	2250	105742	425198	78435	318169	2250	3750	2250	3750	1359631	2250	3750	2250	118085	218828	562788	43195	3750	2250	202560	32379	3750	53020	2250	3750	2250	3750	2250	48008	29607	2250	3750	470948	2250
242	4221529	73	73_ 242	1671776	1297569	1546309	1299251	1642711	1150473	926218	1244311	729014	853097	1110690	1336731	735902	526457	670708	523937	1030721	848955	401618	953093	895704	1541355	665673	757474	1172956	659061	666393	1237388	506751	973788	598535	861393	474657	908571	508711	773891	674753	437969	620701	649187	331827	380122	447409	287325	2637407	1491516
242	4221529	74	74_ 242	159990	140464	148504	177214	159745	192032	120773	117088	99389	133346	167041	133417	73797	71458	76145	51836	106667	89052	61940	94911	86321	157220	62892	106100	116523	90831	68808	126280	53263	97672	57069	86616	66886	55584	71409	76636	43522	50372	60347	57311	12962	35951	29702	42269	258877	210946
242	4221529	87	87_ 242	3750	2250	3750	2250	3750	2250	15522	71086	12094	3750	2250	3750	2250	3750	2250	3750	2250	3750	2250	3750	2250	3750	2250	3750	2250	3750	2250	3750	2250	3750	2250	3750	2250	3750	2250	3750	2250	3750	2250	20191	2250	3750	2250	3750	2250	3750
242	4221529	119	119_ 242	456129	342192	403276	509878	442068	476325	292711	296176	254218	316484	434488	351170	150674	139944	264443	174021	255248	235585	119366	226455	215133	352203	114821	212830	237847	190141	211970	273220	121775	193723	177353	168613	121766	180555	126708	153497	120542	76800	114424	111867	44322	57038	73602	73574	541562	417233
242	4221529	122	122_ 242	3750	2250	3750	8106	3750	6989	4522	5258	3750	6547	3750	7618	3750	2250	3750	2250	5024	3356	3750	4590	3750	5832	3750	4279	4088	2250	3750	4244	3750	3460	3750	2250	3750	3288	3750	3093	3750	2250	3750	3966	3750	2250	3750	2250	11146	8428
242	4221529	142	142_ 242	3750	2250	3750	2250	3750	2250	3750	2250	3750	3033	3750	2250	3750	2250	3750	2250	3750	5244	3750	3368	4126	3750	3750	2250	3750	2250	3750	2250	3750	2250	3750	2250	3750	2250	3750	2250	3750	2250	3750	2250	3750	2250	3750	2250	6795	3954
242	4221529	148	148_ 242	42437	33917	40147	46637	40838	47049	28296	28204	23991	32824	41579	31078	14551	13816	24591	14245	23367	22240	13132	21309	18102	33068	12211	24774	17690	22466	20920	26115	9753	17735	18015	16381	13995	14967	11414	14908	13391	8511	13033	12015	9037	9089	7439	5761	53328	38372
242	4221529	151	151_ 242	15102	11940	15668	17961	14730	11983	9347	8362	8886	9598	12284	8713	3637	4199	7535	3750	8742	7676	4475	7229	4841	10917	4266	6137	8012	5172	5252	6990	3255	4474	6457	5484	4176	3970	4236	4690	3985	3750	3709	3750	2250	3750	2250	3750	16864	13232
242	4221529	166	166_ 242	2250	3750	2250	3750	2250	59107	42956	38761	33732	42867	53568	44787	22097	16655	35901	24698	32554	24629	14664	28585	3499	48781	16998	31243	31197	24254	26729	38087	17126	27654	23364	23442	19163	23131	17447	22910	15788	11461	16276	15661	8507	7576	11166	7996	73726	52616
242	4221529	191	191_ 242	3750	2250	3750	2250	3750	2250	3750	2250	3750	2250	3750	2250	3750	2250	3750	2250	3750	2250	3750	2250	3750	2250	3750	2250	3750	2250	3750	2250	3750	2250	13969	2250	6088	2250	3750	2250	3750	2250	3750	2250	3750	2250	217109	2250	3750	2250
242	4221529	193	193_ 242	1733465	1436107	1593178	1977707	1755209	1846248	1308092	1263555	853863	1308514	1530528	1362111	739044	715361	1104998	860741	1075599	983218	653157	958285	881942	1510968	682032	1033857	1214310	640615	983435	903485	499962	988976	553064	857397	723434	507442	681148	761678	629273	507762	626695	417891	329828	369559	456816	435116	2779738	2383658
242	4221529	194	194_ 242	2250	3750	2250	5042	3916	3750	2250	3750	181018	3750	2250	3750	2250	127103	2250	143982	182959	3750	107099	3750	2250	238222	120852	178081	3750	152030	166490	208253	124682	167186	3750	154161	128616	144869	119787	130129	116734	2250	109311	107650	3750	64942	77926	2250	493013	5602
242	4221529	206	206_ 242	179232	132106	154323	191018	162257	190174	98767	90409	90971	119362	171597	122766	51755	41458	93806	51259	89113	83838	35184	76400	67355	121841	35808	69681	66565	63613	71687	93269	40309	68439	49796	58771	42473	56648	37551	42246	36564	25472	33614	31194	13580	14099	18227	18368	168359	107651
242	4221529	221	221_ 242	131846	98916	114973	152498	114015	131641	79701	76508	66569	87191	127516	92159	36717	30718	71483	37355	72993	64848	22799	59142	54168	95034	23931	53655	63736	49010	52441	75787	29054	52508	39404	43200	32178	42916	28918	35711	27500	18135	27911	22147	9298	9688	13971	11678	129149	63258
242	4221529	236	236_ 242	2250	3750	58699	76761	2250	61481	39925	38388	38059	48895	67816	51489	18984	19839	41861	29221	37084	33398	16301	27896	30474	48610	16043	35384	31901	29289	29182	36647	18736	32361	23616	22582	20300	24998	19141	18439	16269	10480	14233	19149	4867	6248	11044	10489	70982	60197
242	4221529	239	239_ 242	5700	4321	6681	5665	7366	8185	3624	5059	2250	3750	7908	6114	2250	3750	3005	3750	2250	3750	2250	3750	2250	5471	2250	3750	2250	3750	2250	3750	2250	3750	2250	3750	2250	3750	2250	3750	2250	3750	2250	3750	2250	3750	2250	3750	6536	5264
242	4221529	247	247_ 242	40962	32789	38117	50918	31224	40819	24262	24767	21788	29099	35921	30729	8983	11603	23490	14546	20415	18693	7981	19659	11258	28177	10596	16631	17779	14626	19120	23611	9325	16923	12643	14892	9608	14679	8245	9682	8032	3828	8828	7586	2250	3750	6346	3750	46005	28783
242	4221529	249	249_ 242	1931658	1571572	1785017	2383814	1969954	2227882	1365452	1232253	1044815	1417202	2044508	1569147	645482	562560	1195696	780369	1075632	1082546	519679	1003175	923870	1475108	529045	931654	999537	831760	972119	1305544	556267	811566	741207	767043	550383	870237	595403	655380	542643	335158	519301	496561	201013	254957	332596	316112	2454683	1764053
243	4226595	40	40_ 243	266258	3750	2250	168533	3750	204383	132115	2250	3750	2250	3750	158080	2250	3750	2250	3750	2250	3750	2250	3750	2250	251899	3750	2250	3750	2250	3750	151471	2250	3750	2250	3750	2250	3750	2250	3750	2250	3750	2250	3750	2250	3750	2250	3750	2250	3750
243	4226595	76	76_ 243	3750	2250	3750	2250	4437	2250	3750	2250	3750	2250	3750	2250	3750	2250	3750	2250	3750	2250	3750	2250	3750	8100	3750	10588	3750	2250	3750	3354	3750	2250	3750	2250	3750	2250	3750	2250	7697	2250	3750	9382	3750	2250	3750	2250	3750	2250
243	4226595	77	77_ 243	181183	3750	2250	3750	2250	3750	2250	48045	93960	2250	75192	2250	3750	2250	3750	2250	3750	2250	3750	2250	3750	176917	2250	3750	49904	3750	2250	3750	2250	64817	18888	29910	2250	44300	3750	2250	26053	2250	3750	107698	2250	3750	2250	3750	2250	3750
243	4226595	87	87_ 243	94029	80792	96691	111220	99960	109491	69453	64804	57845	74698	98857	3750	2250	33796	66798	46035	66031	2250	3750	64366	2250	14467	25047	51530	57516	46374	53265	2250	24958	21312	43326	41503	29841	48912	2250	41140	30248	17662	31664	26765	2250	3750	2250	3750	132998	94424
243	4226595	107	107_ 243	54186	2250	3750	2250	41445	40888	22559	2250	3750	5086	17477	19366	6851	2250	15440	2250	13207	2250	3750	2250	3750	45641	3750	4883	7540	2250	7186	3236	3750	12502	4080	5976	3750	13523	3750	3609	6273	2250	3750	22801	2250	3750	2250	3750	11141	18744
243	4226595	115	115_ 243	153314	120664	143078	179971	153511	172338	106916	74967	91377	114086	155282	126004	43970	58361	70759	72074	95043	83711	47778	86598	76320	129744	50185	84072	88323	48800	59923	100649	36268	79194	66721	67401	35194	48731	48409	60065	28792	25285	32559	31661	11348	11954	30654	17292	211628	173969
243	4226595	131	131_ 243	56854	49755	52767	68386	54312	58135	32802	33936	30523	37113	51653	43180	15982	15738	32323	26348	30320	27861	15434	30251	27627	42164	13973	25292	27502	18975	26073	28086	13395	28462	20919	20586	17087	19865	15753	16478	14084	9521	14128	10488	4599	6178	7090	10216	65577	51737
243	4226595	136	136_ 243	17110	14543	13684	15554	12513	16800	11539	10800	9921	11055	13521	12865	7210	7066	10546	4465	10650	8843	5299	10655	5204	14982	4761	8556	7791	7977	8745	12169	3750	6304	7072	7130	3750	6013	5396	5617	4105	3691	4088	4863	3750	2250	3750	2250	23061	13498
243	4226595	166	166_ 243	51529	49069	54903	63813	54382	42292	26036	22350	21567	26853	35734	32467	14239	10226	20795	15387	21794	16016	9626	16208	25508	26854	11210	19711	33057	14954	18846	19838	12468	14822	14326	13675	11697	15742	11309	14572	9646	8729	11709	9837	3986	5129	7111	5476	49557	38576
243	4226595	195	195_ 243	3750	2250	3750	3981	3750	3130	80915	2250	53329	3750	196203	153386	38610	37904	56839	28910	122121	3750	29823	42403	82782	58331	76810	114563	3750	100356	111969	46944	32955	104443	100504	42916	76581	40807	77831	40248	67628	56231	69976	69112	36410	39723	53225	17111	117120	223328
243	4226595	218	218_ 243	3929	2250	4798	2250	3955	2250	3750	2250	3750	2250	3750	2250	3750	2250	3750	2250	3750	2250	3750	2250	3750	2250	3750	2250	3750	2250	3750	2250	3750	2250	3750	2250	3750	2250	3750	2250	3750	2250	3750	2250	3750	2250	3750	2250	7804	8470
243	4226595	224	224_ 243	9942	6625	8174	10952	8383	8464	5470	5500	5664	6323	7776	7120	2250	3750	5746	3750	4867	3750	2250	4642	3878	7012	2250	3750	2250	3750	2250	4251	2250	3750	2250	3750	2250	3750	2250	3750	2250	3750	2250	3750	2250	3750	2250	3750	6033	5820
243	4226595	235	235_ 243	268283	220626	245728	310502	262260	289056	162230	163308	137433	190700	255810	204208	77075	71719	161364	101833	148835	142366	54924	129089	121887	207989	62061	121454	128490	102286	116780	158657	67323	104513	93300	95379	68267	104402	72297	80739	65469	38863	63008	64553	23886	30820	35937	37760	288099	193913
243	4226595	255	255_ 243	5083	2250	3750	2250	3750	3789	3750	2250	3750	2250	4571	2250	3750	2250	3750	2250	3750	2250	3750	2250	3750	2250	3750	2250	3750	2250	3750	2250	3750	2250	3750	2250	3750	2250	3750	2250	3750	2250	3750	2250	3750	2250	3750	2250	6630	2250
243	4226595	261	261_ 243	3131	3750	3731	3750	3389	3750	2250	3750	2250	3750	2250	3750	2250	3750	2250	3750	2250	3750	2250	3750	2250	3750	2250	3750	2250	3750	2250	3750	2250	3750	2250	3750	2250	3750	2250	3750	2250	3750	2250	3750	2250	3750	2250	3750	4053	3778
243	4226595	266	266_ 243	717177	599431	639640	894776	711405	804538	479986	449342	394417	541733	708587	541844	235546	204657	429943	293350	412103	381159	179396	358046	338834	589546	177740	363139	371985	283325	326927	467605	176127	296816	266994	272959	198825	300888	211896	248226	193100	117927	179074	184352	57620	81210	97209	112688	814224	563458
243	4226595	282	282_ 243	5466876	4448219	4931404	6219788	4850338	6056650	3639340	3419426	3113199	3889220	5692215	4163975	1808828	1672318	3316789	2173531	3238450	2409833	1473294	2855207	2655592	4379923	1399698	2737211	3123027	2334492	2596911	3197883	1546075	2745735	2213265	2218585	1522445	2381100	1641075	1982990	1552650	996180	1505075	1413873	504301	672373	842227	846362	6615723	4761230
244	4231662	50	50_ 244	3750	2250	3750	2250	3750	2250	3750	2250	10072	2250	3750	2250	3750	2250	3750	2250	3750	2250	3750	2250	3750	2250	3921	2250	3750	2250	3750	2250	3750	2250	3750	2250	3750	2250	3750	2250	3750	2250	3750	2250	3750	2250	3750	2250	3750	2250
244	4231662	51	51_ 244	101226	3750	2250	3750	2250	83081	46314	2250	68690	2250	40670	2250	42917	2250	3750	2250	3750	2250	3750	2250	3750	130931	2250	3750	43785	3750	2250	53549	2250	3750	14056	24479	2250	3750	2250	3750	2250	3750	3052	3750	2250	3750	2250	3750	2250	3750
244	4231662	55	55_ 244	955816	3750	2250	597142	615672	3750	508486	255964	507384	2250	3750	2250	295557	3750	2250	3750	2250	3750	2250	3750	2250	3750	125021	198644	3750	2250	3750	2250	3750	237252	211001	2250	3750	198013	2250	3750	2250	3750	2250	589309	3750	2250	3750	2250	3750	278482
244	4231662	74	74_ 244	2250	3750	2250	10052	2250	3750	2250	3750	98616	3750	2250	3750	2250	3750	113571	78543	2250	90295	2250	3750	2250	3750	2250	3750	2250	87401	102449	3750	69214	3750	84289	3750	2250	87390	2250	3750	57906	3750	2250	16129	27866	3750	40644	3750	2250	3750
244	4231662	84	84_ 244	3750	2250	3750	2250	43206	3750	2250	5829	2250	3750	2250	3750	2250	3750	2250	3750	2250	3750	2250	3750	2250	3750	2250	3750	2250	3750	8588	51082	3750	2250	3750	2250	3750	13776	3750	2250	3750	2250	3750	2250	3750	2250	3750	2250	3750	2250
244	4231662	91	91_ 244	185445	2250	3750	108230	104439	110331	69450	2250	3750	2250	3750	66785	2250	3750	43853	3750	2250	3750	2250	3750	2250	145105	3750	2250	39204	20713	16523	2250	3750	45529	3750	2250	3750	34803	2250	3750	2250	3750	2250	72651	2250	3750	2250	3750	58421	2250
244	4231662	95	95_ 244	154422	3750	2250	3750	2250	106527	76545	42473	3750	7541	36855	52418	3750	2250	3750	2250	37832	2250	3750	6660	3750	141822	11171	31311	37383	13165	24204	54008	4587	3750	25943	24848	3984	24522	2250	15841	17237	3750	8346	3750	3156	3750	9742	3750	59363	36179
244	4231662	106	106_ 244	2250	7270	2250	9902	7982	3750	2250	11126	2250	4078	14506	3750	4302	3750	11319	3750	2250	9110	2250	3750	2250	11284	2250	6529	7080	3750	2250	5227	2250	3750	2250	9041	2250	3750	2250	5521	2250	3750	2250	7479	2250	3750	2250	3750	18879	15244
244	4231662	125	125_ 244	2250	531519	42064	359876	768257	729706	502032	406947	396611	432712	724114	364560	223534	98046	380504	245990	367438	24024	80210	308289	31167	586189	92177	281671	338039	183093	224736	411641	126512	275756	225218	237894	99846	162123	153774	185061	133926	62564	129069	172504	39576	47964	11023	35589	435068	365451
244	4231662	137	137_ 244	7775	6593	2250	3750	2250	8854	4652	4766	4177	5928	2250	6608	2250	3750	5254	3750	4242	4649	2250	3750	2250	6177	2250	3750	2250	3750	3969	3750	2250	3750	2250	3750	2250	3750	2250	3750	2250	3750	2250	3750	2250	3750	2250	3750	10731	7930
244	4231662	144	144_ 244	2250	3750	2250	3750	2250	3750	2250	3750	2250	3750	2250	3750	2250	3750	2250	3750	2250	3750	2250	3750	2250	3750	2250	3750	2250	3750	2250	3750	2250	3750	2250	3750	2250	3750	2250	3750	2250	3750	2250	3750	2250	3750	2250	3750	2250	3750
244	4231662	160	160_ 244	7233	3892	2250	3750	2250	5664	2250	3750	2250	3750	7859	4173	2250	3750	4062	3750	2250	3750	2250	3750	2250	4935	2250	3750	2250	3750	2250	3750	2250	3750	2250	3750	2250	6999	2250	3750	2250	3750	2250	3750	2250	3750	2250	3750	3646	6281
244	4231662	180	180_ 244	2250	3750	70664	3750	26470	78621	57788	54118	48000	47961	62722	57341	26099	24524	48216	30746	38927	35276	20663	37635	30746	56059	20149	39653	47674	29957	37863	45211	23455	32521	31451	30373	19917	29399	24057	28621	19849	14330	21680	19346	8208	8756	15533	12502	97142	70189
244	4231662	182	182_ 244	2250	3750	2250	3750	6272	5577	3488	3750	2250	3750	5653	3750	2250	3750	3122	3750	2250	3750	2250	3750	2250	4628	2250	3750	2250	3750	2250	3750	2250	3750	2250	3750	2250	3750	2250	3750	2250	3750	2250	3750	2250	3750	2250	3750	5229	5929
244	4231662	194	194_ 244	278666	233566	266750	319055	288250	299817	210293	229651	154210	231801	295888	234619	132923	96024	189087	107427	126449	165540	70556	159210	146382	181324	87542	133017	202811	118604	130958	158823	88388	110891	155367	113228	95155	95014	100298	87138	72750	92645	74946	75333	57805	49657	52294	80734	376318	397167
244	4231662	195	195_ 244	188478	155112	181276	214342	191637	199334	106337	140169	79320	150217	146281	109608	58315	56633	81140	66615	81616	105676	40298	70204	59318	117298	44588	84289	135894	67922	81553	92757	54728	64436	67553	77293	55452	66967	55708	58542	45926	49374	51928	49896	24033	24700	35183	30473	223923	165528
244	4231662	202	202_ 244	7487	4836	3750	6084	8557	3541	3750	2250	3881	3457	4606	3846	4714	2250	3750	2250	4918	3538	5442	2250	4525	3510	4329	2250	3750	2250	7224	2250	4575	5983	3943	3254	3750	2250	3750	5850	3924	2250	3887	2250	3750	2250	4679	2250	6213	3972
244	4231662	203	203_ 244	254662	200154	226948	294193	234581	276462	157221	143507	130375	174229	252722	187705	68625	64835	140057	83976	129820	123793	53583	118481	105021	168080	59409	111406	107169	85821	100142	126740	63309	91918	79959	86859	59031	85680	60392	76048	53853	36198	54725	52820	19802	21315	25095	22490	248789	178855
244	4231662	209	209_ 244	3750	117344	144466	167637	138306	162777	86808	87359	68974	104932	145975	121023	37408	40875	86754	57821	2250	73401	33090	80823	70091	3750	36820	61365	68850	56016	59628	2250	36533	63083	44625	45075	28876	53451	35888	45411	34537	19895	33080	30187	9272	10012	18520	21513	3750	117943
244	4231662	217	217_ 244	9360	7002	9444	12156	8764	9634	6245	5388	5901	6858	8310	6158	2250	3750	5542	3750	5461	3750	2250	3750	3210	6599	2250	4162	4122	3750	4808	4030	2250	3750	4117	3750	2250	3858	2250	3750	2250	3750	2250	3750	2250	3750	2250	3750	10863	8897
244	4231662	219	219_ 244	39094	32603	35886	49400	36829	45747	26273	25102	18110	27913	35369	33129	12077	8760	23967	12152	20342	15093	8235	18089	15893	33152	7516	14452	14563	12294	15820	21527	5373	12951	11173	11472	6604	12788	7819	10306	7611	3462	7410	6032	3750	2250	4375	3294	39265	18138
244	4231662	248	248_ 244	10135	9852	8739	17322	12268	9665	10548	10265	5011	7746	13854	8074	5530	4201	7299	6632	6207	10459	5351	7796	4538	7437	3527	7399	7579	6824	8519	3981	4211	5202	3082	4251	3463	5506	3605	3750	4024	3953	4570	3750	2250	3750	2250	3750	10802	13433
245	4236730	53	53_ 245	534353	3750	2250	293517	456164	429346	286645	136254	295906	2250	190589	2250	193334	2250	3750	2250	3750	2250	3750	2250	3750	2250	3750	121569	124609	3750	86117	199009	3750	2250	126961	87979	3750	141842	3750	2250	92373	3750	2250	497409	2250	3750	33289	3750	2250	3750
245	4236730	61	61_ 245	76204	59074	67881	78122	71812	75935	46514	55895	44463	59068	71026	62157	31826	31980	2250	41580	50021	43013	28295	2250	43440	55618	30193	47839	13104	42166	44983	3750	32331	37713	39771	37434	31809	41226	33344	35271	29759	22052	26503	29069	10826	14787	18663	22937	131347	109042
245	4236730	96	96_ 245	2250	3750	2250	327413	3750	2250	177232	3750	185117	2250	3750	2250	88961	3750	48904	2250	3750	2250	3750	2250	3750	112771	2250	3750	99091	2250	33547	3750	30281	68040	97384	103454	55625	58377	7031	2250	29390	31256	2250	81283	3750	2250	3750	24686	2250	24995
245	4236730	120	120_ 245	2250	36209	2250	3750	2250	3750	34515	31847	28588	35392	49662	38872	20014	15237	31178	21644	2250	28397	15118	3750	26358	32942	6733	23981	25291	21263	23380	27586	11072	23637	19398	19349	16450	19741	12582	17699	13867	8274	12684	13587	5772	3750	10706	3750	60118	44190
245	4236730	208	208_ 245	3750	2250	3750	2250	3750	2250	3750	2250	3750	2250	3750	2250	3750	2250	3750	2250	3750	2250	3750	2250	3750	2250	3750	2250	3750	2250	82622	2250	3750	2250	71528	2250	3750	2250	51554	2250	45975	32111	3750	43843	3750	2250	3750	2250	3750	2250
245	4236730	233	233_ 245	14393	10973	13272	15888	14164	17308	9075	7074	9666	13167	14070	12642	4816	3750	8683	3750	7950	5001	2250	7423	4190	11535	2250	7621	7294	5159	5746	6306	2250	3756	4174	5702	2250	4026	2250	3750	3013	3750	2250	3750	2250	3750	2250	3750	18195	7817
245	4236730	238	238_ 245	10989	10614	9723	13179	14352	11238	6237	8491	3984	10856	10998	8731	2250	3750	7365	3750	5786	5229	2250	3750	4647	3750	2250	3750	5659	3750	3901	5784	2250	4801	3840	3750	2250	3750	2250	3750	2250	3750	2250	3750	2250	3750	2250	3750	10566	8782
245	4236730	250	250_ 245	566122	451996	499396	670131	580462	591359	360619	334794	307332	391680	532215	427195	190438	161237	361925	225598	312997	256378	155260	290384	256733	433606	137326	281370	280274	236010	260533	340753	135586	253193	205025	216857	152171	221903	156966	185965	147241	90198	145795	138895	48089	60582	84584	83481	620137	466233
245	4236730	264	264_ 245	3843	3821	6466	4320	6666	3750	2250	3750	2250	3750	2250	3750	2250	3750	2250	3750	2250	3750	2250	3750	2250	3750	2250	3750	2250	3750	2250	3750	2250	3750	2250	3750	2250	3750	2250	3750	2250	3750	2250	3750	2250	3750	2250	3750	7892	7891
245	4236730	269	269_ 245	3750	48659	21847	3750	69300	62729	41491	44186	38344	52506	61480	47554	20216	16563	37121	3750	19063	3750	9823	4425	2250	46137	7196	32276	40004	29337	24062	26299	14002	30908	29798	25160	11508	24030	19769	22768	14777	4269	14817	17617	3750	2250	9991	8095	58682	48407
245	4236730	270	270_ 245	10090	5681	3158	3750	7270	8903	7417	5491	6873	6059	3969	3750	2250	3750	3583	3750	5633	5072	2250	3750	5034	3750	2250	3750	2250	3750	2250	3750	2250	3750	4568	3750	2250	3879	2250	3750	2250	3750	2250	3750	2250	3750	2250	3750	8926	8027
245	4236730	283	283_ 245	2250	3750	2250	3750	2250	2569878	2250	3750	1775951	2169010	2250	1734207	2250	654008	1313989	1175936	1840457	3750	493888	3750	2250	2371526	2250	1344081	1728903	972637	1539991	1805376	884491	1299693	1230264	3750	875259	1241248	948436	3750	705873	3750	656402	723221	2250	3750	2250	3750	3862657	1690360
246	4241796	47	47_ 246	2250	3750	2250	3750	2250	3750	2250	3750	2250	3750	2250	3750	17753	12856	10641	3750	2250	3750	2250	3750	2250	3750	12694	3750	27391	3750	2250	3750	2250	3750	2250	19315	2250	3750	2250	3750	2250	3750	2250	3750	2250	3750	8359	3750	2250	3750
246	4241796	81	81_ 246	2250	3750	2250	3750	191124	2250	3750	2250	3750	2250	3750	2250	84745	3750	2250	25642	3750	2250	3750	2250	3750	2250	30880	3750	81528	43934	56737	2250	3750	79334	50068	29959	18603	23944	2250	3750	32672	10902	3750	100759	4203	3750	2250	3750	124010	98226
246	4241796	94	94_ 246	2250	3750	2250	3750	2250	3750	2250	3750	2250	3750	2250	3750	2250	3750	2250	3750	2250	3750	2250	3750	2250	3750	2250	3750	2250	3750	2250	3750	2250	3750	2250	3750	2250	8674	2250	3750	2250	3750	2250	21082	3750	2250	3750	2250	3750	2250
246	4241796	97	97_ 246	2250	3750	2250	3750	2250	3750	2250	3750	2250	3750	926502	2250	3750	2250	3750	2250	3750	2250	3750	2250	3750	2250	3750	2250	3750	2250	3750	2250	42635	2250	3750	2250	3750	2250	51437	2250	3750	47357	77133	3750	2250	47154	3750	19845	2250	3750
246	4241796	103	103_ 246	451887	379125	448319	561502	478336	522142	314608	308777	271213	347270	465527	361186	148867	147823	291477	183907	283274	266850	129189	251571	238842	372930	113196	231593	252593	181063	217855	267832	123481	197439	174231	173448	125580	190421	135974	153335	126285	76253	116469	117640	39596	56818	57067	75832	515837	418044
246	4241796	113	113_ 246	35928	3750	23503	3750	20167	18764	10990	15232	2250	32131	41570	9583	7311	4408	7575	13437	14152	23512	3525	8943	17029	36259	2250	12499	15189	12561	13653	11774	4352	19694	8895	5623	6437	15747	7736	9098	4874	3750	5149	8507	2250	3750	2250	3750	33252	31378
246	4241796	115	115_ 246	3750	2250	3750	2250	3750	2250	3750	73703	3750	2250	3750	2250	39911	2250	81139	2250	3750	2250	3750	2250	3750	2250	3750	23804	3750	55667	73816	2250	37867	2250	3750	2250	44126	52887	3750	2250	35450	29253	42641	30513	14001	15641	3750	21742	3750	2250
246	4241796	120	120_ 246	49243	36639	50554	62620	47998	56156	34430	29878	22747	30549	32761	30313	16507	10801	23555	16486	33314	22948	9913	26017	18015	27607	11326	19645	27584	16998	18580	23616	7570	14406	14367	20417	12493	15267	10175	14643	8901	8979	12013	10780	4344	6548	5920	7296	39633	39505
246	4241796	121	121_ 246	71172	58524	69954	84306	73554	81583	50196	53116	41518	58860	78088	60395	28451	21690	44604	32794	43716	36932	21841	42847	30886	57979	22070	38897	36699	30973	35586	47572	23945	33983	30130	30833	25492	32458	25601	27782	21788	14534	20681	18170	7285	11445	11977	12848	101800	76569
246	4241796	124	124_ 246	8716	29249	10116	10416	8798	17250	7423	22153	5925	6095	34687	12873	7461	4621	18622	4293	9885	4130	5193	22741	4468	11173	4650	5719	3750	3192	3974	5375	3750	22549	8839	4880	7547	4390	3750	5031	6756	6818	3906	4540	3849	2250	4005	2250	18451	10942
246	4241796	127	127_ 246	191833	3750	2250	3750	2250	3750	60394	43049	80351	8786	58724	42633	35348	7855	53253	9272	23048	3750	2250	3750	11119	151368	3750	20609	39402	16802	25053	67200	2250	38987	20141	20012	3750	35182	7182	12604	14299	3750	5575	71945	3750	2250	3750	2250	54294	29352
246	4241796	149	149_ 246	3750	2250	3750	2250	3750	2250	7115	2250	3750	2250	3750	2250	3750	30744	36050	39225	3750	2250	3750	2250	3750	2250	22367	2250	3750	42770	51185	2250	24258	49093	3750	36016	29715	19623	23604	32221	17011	13640	23666	22431	10121	10244	16075	13880	3750	83624
246	4241796	151	151_ 246	3750	11566	3750	20815	3750	19041	11813	2250	8505	11246	17261	14983	4786	5353	10565	5123	11832	2250	3750	2250	7900	12479	3750	9192	8756	2250	7240	10147	3750	4259	3750	6089	3750	5003	3750	4054	3750	2250	4311	2250	3750	2250	3750	2250	16311	5890
246	4241796	157	157_ 246	2250	3750	4558	3750	2250	3750	2250	3750	2250	3750	3584	3750	2250	3750	2250	3750	2250	3750	2250	3750	2250	3750	2250	3750	2250	3750	2250	3750	2250	3750	2250	3750	2250	3750	2250	3750	2250	3750	2250	3750	2250	3750	2250	3750	2250	3750
246	4241796	210	210_ 246	3750	13249	18923	23329	21799	21983	12232	11870	10831	13847	18790	18894	4911	4432	10435	8229	10518	11023	3750	12586	8234	2250	3750	7136	7938	5466	8220	9641	3750	7428	6992	5037	5030	5917	4907	4029	3750	2250	3862	4451	3750	2250	3750	3144	25302	13255
246	4241796	211	211_ 246	2250	4408	4685	4851	5333	4691	2250	3750	2250	3750	4877	4473	2250	3750	2250	3750	2250	3750	2250	3750	2250	3750	2250	3750	2250	3750	2250	3750	2250	3750	2250	3750	2250	3750	2250	3750	2250	3750	2250	3750	2250	3750	2250	3750	4853	3750
246	4241796	220	220_ 246	11881	10992	16380	15980	13605	18440	6974	9236	5736	9337	13732	8167	3955	3750	6701	5572	6759	10862	4833	7214	5468	8751	4930	4806	5588	3750	6028	5550	4234	3750	8549	4928	9572	12086	7072	4415	3188	4770	4192	3750	3298	4617	3247	3763	22843	9516
246	4241796	222	222_ 246	31486	20386	25898	26952	29468	22368	14851	12282	12963	23693	30909	23050	5688	8080	17496	7988	16082	11048	8026	10999	11053	24627	4283	7645	14251	8730	12734	15308	4528	11420	5953	7396	6140	8829	4925	8060	4398	3750	4582	6514	2250	3750	3212	3750	28188	25033
246	4241796	246	246_ 246	2250	3750	2250	3750	2250	3750	2250	3750	2250	3851	2250	3750	2250	3750	2250	3750	2250	3750	2250	3750	2250	3750	2250	3750	2250	3750	2250	3750	2250	3750	2250	3750	2250	3750	2250	3750	2250	3750	2250	3750	2250	3750	2250	3750	4136	3750
246	4241796	263	263_ 246	10774	6369	6478	13249	8994	12223	6319	5667	5465	6793	11282	6907	3750	2250	5763	3435	6946	3719	3750	5658	3750	8498	3750	4476	3750	2250	4014	5528	3750	2250	3750	2250	3750	3696	3750	3609	3750	2250	3750	2250	3750	2250	3750	2250	7760	8763
246	4241796	277	277_ 246	3750	6619	3750	2250	3750	3400	3750	2250	3750	4125	4944	3602	3750	2250	5303	2250	3750	2250	3750	2250	3750	2250	3750	2250	4143	2250	3750	2250	3750	2250	3750	2250	3750	2250	3750	2250	3750	2250	3750	2250	3750	2250	3750	2250	6511	2250
246	4241796	285	285_ 246	192422	166306	183283	238862	216316	218965	135539	130587	121824	151755	214235	162638	66029	64341	130509	83571	125935	115424	54146	104148	102213	169531	55434	107502	112595	82993	107670	142364	53588	89335	85449	88395	62653	85201	66931	76534	59497	34665	59807	54412	21085	23838	31965	27624	230962	194809
247	4246865	52	52_ 247	60315	3750	2250	38851	2250	3750	2250	3750	2250	3750	2250	3750	2250	3750	2250	3750	2250	3750	2250	3750	2250	3750	2250	3750	16383	3750	2250	3750	2250	3750	15930	2250	3750	2250	3750	2250	3750	2250	3750	2250	3750	2250	3750	2250	3750	2250
247	4246865	65	65_ 247	135240	3750	2250	78725	90717	111173	77653	3750	2250	3750	2250	3750	2250	3750	2250	3750	2250	3750	2250	3750	2250	143364	3750	2250	33607	15324	3750	2250	3750	2250	28511	5893	2250	37722	2250	3750	2250	3750	2250	3750	2250	3750	2250	3750	2250	3750
247	4246865	75	75_ 247	2250	3750	2250	3750	2250	3750	2250	3750	2250	3750	2250	3750	2250	3750	2250	95949	2250	3750	65740	3750	2250	3750	2250	118638	189722	144769	3750	2250	3750	2250	3750	100731	3750	2250	3750	2250	88590	76626	92360	2250	3750	49305	3750	2250	3750	2250
247	4246865	79	79_ 247	320734	2250	3750	2250	213736	217672	3750	69430	126959	2250	3750	2250	97367	2250	85514	3750	75524	3750	2250	3750	2250	275947	3750	54254	62189	2250	43396	3750	2250	74742	3750	39999	3750	2250	3750	2250	29052	3750	9997	3750	7868	3750	2250	3750	2250	54574
247	4246865	80	80_ 247	2250	3750	2250	12842	2250	3750	11437	3750	2250	3750	2250	13297	13105	3750	8068	3750	2250	3750	2250	3750	2250	32304	3750	2250	12113	2250	3750	15179	3750	4730	6135	2250	3750	5311	3750	2250	3750	2250	3750	12766	3750	2250	3750	2250	16515	2250
247	4246865	102	102_ 247	26211	2250	3750	2250	3750	27271	15341	6707	5887	2250	24074	19680	7157	2250	13986	9030	20727	11392	3750	15897	3750	10186	3750	12558	3750	3346	11075	5906	3750	11079	3750	7310	3750	9896	3750	4339	6363	4614	3750	2250	3750	2250	3750	2250	38189	3750
247	4246865	111	111_ 247	1124279	2250	3750	875820	719547	726441	417907	250921	516062	132468	2250	3750	212001	77458	256568	91590	228685	113450	42875	2250	110408	1005567	49749	176464	255233	41097	70907	345469	52178	227064	170337	138442	43901	174866	51572	79900	44999	28905	51610	3750	2250	20624	36822	18549	314191	234725
247	4246865	112	112_ 247	2250	3750	46766	231867	3750	239601	146303	120840	127082	123536	166878	149200	72771	40689	92462	66441	109156	86473	40450	82089	75337	167884	38377	90683	92720	54347	82165	119964	32145	91900	73609	55060	32006	64687	43376	52808	33773	22152	36470	61772	10143	9983	16726	14170	178326	121907
247	4246865	119	119_ 247	2250	3750	2250	3750	2250	3750	2250	254849	3750	2250	401538	3750	92809	94834	196821	175321	3750	2250	88174	2250	3750	2250	71280	158386	3750	122694	149878	224193	88041	159694	109232	2250	103179	2250	99298	104078	100589	67604	99758	94275	41559	2250	45434	47607	386865	3750
247	4246865	122	122_ 247	2250	3750	2250	3750	2250	5192	3145	3750	2250	3750	2250	5302	2250	3750	3341	3750	2250	3750	2250	3750	2250	4923	2250	3750	4832	3750	2250	5074	2250	3750	2250	3750	2250	3750	2250	3750	2250	3750	2250	3750	2250	3750	2250	3750	11293	4017
247	4246865	135	135_ 247	2250	3750	2250	3750	2250	3750	112129	103966	98670	122128	137612	102586	55310	54356	93152	8195	86448	75300	38247	87956	2250	37860	47440	76521	98037	63650	68623	102574	38411	69185	54520	65508	45804	72811	37596	53042	46583	28437	37769	35381	15840	17312	21523	29072	199771	127250
247	4246865	146	146_ 247	16987	9574	16356	3750	12683	17009	9265	12770	6711	11047	3977	14963	7487	4315	6325	3750	7771	10174	5127	9485	5314	3750	4395	4712	9067	3750	7483	3750	3367	5743	6876	7648	5062	5183	4263	4377	4069	4048	7940	5496	5008	3750	3110	3750	14606	18168
247	4246865	150	150_ 247	2250	3750	2250	19950	2250	3750	4082	10652	9000	3750	13787	3750	6492	3750	9910	7013	8927	3750	2250	8434	2250	12986	3921	8512	8994	6269	5651	9384	2250	7901	5245	6122	4323	7156	2250	6770	5383	3750	2250	3750	2250	3750	2250	3750	24102	14692
247	4246865	161	161_ 247	132424	111394	126163	159250	116181	145713	86520	81554	77292	98679	139295	105303	43287	39860	75999	51966	69246	64952	33869	72422	65011	107385	34358	68956	70595	58179	60482	84857	34239	51495	51984	50778	37457	48100	38029	44910	34058	22517	36737	31380	9746	15608	20635	19725	156080	98313
247	4246865	163	163_ 247	3750	2250	3750	2250	3750	315639	2250	3750	2250	3750	387739	214413	130881	3750	2250	131577	163972	2250	98121	2250	3750	2250	107559	139468	220900	136206	182473	162143	2250	138369	146422	134544	93217	154509	87634	129497	67993	69547	82927	67964	29296	32834	51000	36532	2250	3750
247	4246865	167	167_ 247	3750	2250	3750	2250	3750	14353	9762	9978	8322	16444	15965	2250	4208	5728	10531	2250	9070	2250	5316	2250	3750	11806	3750	7156	9969	7836	10956	14690	3750	12812	5041	7120	6232	6571	3750	7265	6219	2250	4942	3360	3750	2250	4678	2250	23863	31661
247	4246865	175	175_ 247	3750	48083	52156	67188	47193	60922	38686	35108	33991	45624	49017	37239	17161	13742	29056	17201	28022	24700	10888	26139	13104	39162	12687	22102	31811	20463	23962	27229	10946	16380	18697	19570	14336	19359	14380	17326	12036	9334	14719	11987	5438	4996	7520	6174	55032	51290
247	4246865	178	178_ 247	138283	119710	127793	163144	145494	148046	93582	95038	82679	107075	135181	105225	45245	42647	83386	55703	77690	82483	35984	67859	65860	109071	38498	69019	74208	58246	61705	89748	39294	49697	49829	54546	35541	60921	39052	44556	40235	24832	33765	36711	14444	16694	21037	21861	172836	122045
247	4246865	187	187_ 247	3750	3304	4637	2250	3750	5386	4235	3197	3750	3323	4801	3424	3750	2250	3750	2250	3750	2250	3750	2250	3750	4154	3750	2250	3750	2250	3750	3042	3750	2250	3750	2250	3750	2250	3750	2250	3750	2250	3750	2250	3750	2250	3750	2250	6955	2250
247	4246865	190	190_ 247	43664	36991	49848	54651	47839	53394	31093	30506	33959	36940	52428	34313	13074	11879	28937	16347	28651	19017	11251	21214	15102	29923	11854	19848	16994	21223	31866	29362	11152	16577	14459	11747	6687	20481	10607	15847	9771	7241	12669	8585	3996	3983	6941	5420	41462	26148
247	4246865	193	193_ 247	3750	2250	3750	2250	3750	2250	3750	2250	569604	3750	1727470	3750	2250	3750	2250	3750	2250	3750	2250	3750	2250	3750	2250	3750	2250	674046	13965	1099997	491889	3750	755202	7341	4898	744582	3750	2250	5117	4881	3750	437334	2250	3750	2250	3750	2250	3750
247	4246865	204	204_ 247	52542	35481	29782	59902	41729	47016	25381	28039	21126	36914	43548	38929	13161	12888	29846	17123	18835	23244	3750	23472	20375	26462	11125	21571	29189	9908	20589	19124	9140	21375	10109	14115	9819	19791	10606	13834	5574	6935	9973	10612	4213	4983	6410	4212	54031	44781
247	4246865	205	205_ 247	3750	3139	3750	4232	745549	749795	3750	292910	363104	462650	617394	457325	189152	114736	328964	187748	238982	284082	82435	302534	307179	341398	122724	201500	339771	174383	261158	270296	120139	293360	144267	155712	108743	257834	114118	197518	140732	92732	101439	92590	40133	44762	49494	51019	497997	524614
247	4246865	252	252_ 247	142642	118732	124474	168534	145679	155088	89675	95425	91579	116225	144780	108906	55394	47338	93692	61765	87944	79460	38203	78018	67936	113352	36049	76322	76412	64125	68502	92051	42125	62003	58967	53441	43040	57439	40244	54424	43123	30855	43137	36209	13857	19731	21419	20779	185819	124264
248	4251932	62	62_ 248	2250	3750	2250	3750	2250	14953	3750	2250	3750	2250	3750	2250	3750	2250	3750	2250	3750	2250	3750	2250	3750	11436	3750	2250	3750	2250	3750	2250	3750	2250	3750	2250	3750	2250	3750	2250	3750	2250	3750	7325	3750	2250	3750	2250	3750	2250
248	4251932	85	85_ 248	2250	3750	2250	3750	2250	3750	73640	2250	3750	2250	3750	2250	44387	3750	49749	2250	3750	2250	3750	2250	3750	121780	2250	3750	48179	3750	24916	56781	2250	35035	3750	2250	3750	2250	3750	2250	3750	2250	3750	58423	3750	2250	6465	2250	3750	2250
248	4251932	118	118_ 248	3750	186203	3750	2250	194891	269491	152449	143241	131185	124628	196038	115662	67285	49135	124664	67898	113759	135385	32297	123304	2250	162836	39736	87092	105604	76215	103112	139423	46165	73707	74341	79634	50702	57094	56738	60413	53327	32266	53384	53154	17299	14894	30574	31075	223904	119024
248	4251932	123	123_ 248	2250	3750	2250	3750	2250	3750	2250	3750	2250	3750	2250	4159	2250	3750	2250	3750	2250	3750	2250	3750	2250	7166	2250	3750	2250	3750	2250	3750	2250	3750	2250	3750	2250	3750	2250	3750	2250	3750	2250	3750	2250	3750	2250	3750	4662	3750
248	4251932	133	133_ 248	2194551	3750	2250	2173853	1718082	2122425	1368798	1187857	1168018	1465062	2076678	3750	630383	430846	845651	521408	1162643	2250	269289	2250	3750	1289047	2250	802952	1104296	668651	812705	1040357	3750	713332	635040	739547	461352	619683	360308	2250	297901	3750	2250	275145	3750	2250	3750	2250	2092342	942480
248	4251932	166	166_ 248	3750	2250	3750	2250	3750	42648	29993	28266	26865	36366	51044	44233	18566	14688	37177	22862	26879	22774	15800	18559	3750	50436	15752	24954	34888	24219	21039	25598	16022	21667	19581	20627	16595	22544	12631	19878	15489	10161	16413	15855	7431	6568	5425	4350	53554	52962
248	4251932	194	194_ 248	3750	2250	3750	6049	5227	2250	3750	2250	180518	2250	3750	2250	3750	108586	3750	130093	121541	2250	89590	2250	3750	215172	111520	152836	4614	147757	159178	194340	119112	101633	2250	134699	111975	122163	86702	122235	67545	3750	100877	104329	2250	57532	77301	3750	437167	2250
248	4251932	197	197_ 248	6432	4920	7492	2250	7680	6782	3750	2250	3750	3973	7271	6474	3750	2250	3750	2250	4508	2250	3750	2250	3750	4249	3750	2250	3750	2250	3750	3878	3750	2250	3750	2250	3750	2250	3750	2250	3750	2250	3750	2250	3750	2250	3750	2250	10198	10771
248	4251932	201	201_ 248	5051	6449	9275	11471	8884	9530	5077	5767	4568	6222	8319	6016	3750	2250	4147	3558	7031	3971	3750	5148	4392	4922	3750	3681	4357	3275	4864	3841	3750	3563	3750	2250	3750	2250	3750	2250	3750	2250	3750	2250	3750	2250	3750	2250	7869	9057
248	4251932	203	203_ 248	3750	2250	76537	95892	3750	2250	64813	2250	59561	2250	75696	2250	14353	18291	3750	26404	34383	2250	3750	2250	25954	2250	3750	2250	3750	19932	25758	2250	17541	17115	13853	2250	11595	2250	16773	25797	19991	10766	23999	9408	5706	11689	6743	13741	65359	2250
248	4251932	234	234_ 248	16660	10693	10785	17900	15577	13989	7500	7282	9007	10066	14493	11797	3058	3750	8566	5953	9099	3750	2250	7919	5702	9038	2250	5585	6753	4933	7035	5261	3531	5163	4825	3750	4130	4704	3809	3898	2250	3750	9727	3762	2250	3750	2250	3750	10655	8961
248	4251932	239	239_ 248	6894	4695	7040	9140	7311	7219	3879	4196	3750	4252	7504	5610	3750	2250	4282	2250	3750	3521	3750	4117	3750	6021	3750	2250	3750	2250	3750	3331	3750	2250	3750	3032	3750	2250	3750	2250	3750	2250	3750	2250	3750	2250	3750	2250	6487	4469
248	4251932	267	267_ 248	3750	2250	3750	2250	3750	2250	3750	2250	319196	3750	2250	3750	177746	2250	359363	225934	3750	2250	151598	3750	2250	184839	113576	262801	3750	105417	289273	3750	2250	254074	232480	3750	145227	2250	149782	180399	127482	100214	3750	129739	21035	3750	71461	18043	3750	514086
248	4251932	268	268_ 248	2250	3750	2250	3750	2250	3750	92779	98710	75211	32073	2250	3750	14557	25085	27677	46457	85389	3750	32770	69016	19759	113570	6524	70981	3750	50507	34027	28766	32455	49688	38405	55322	8219	35915	29004	31154	10525	14465	17964	28688	4519	3750	5537	13119	168232	90433
249	4257000	40	40_ 249	259914	2250	3750	164112	2250	3750	58719	2250	3750	2250	3750	2250	3750	2250	3750	2250	3750	2250	3750	2250	3750	292977	2250	3750	2250	3750	2250	3750	2250	3750	2250	3750	2250	3750	2250	3750	2250	3750	2250	3750	2250	3750	2250	3750	2250	3750
249	4257000	88	88_ 249	2250	3750	2250	3750	49179	3750	2250	26824	2250	3750	43580	3750	2250	3750	2250	3750	2250	3750	2250	3750	2250	3750	2250	3750	27905	3750	2250	3750	2250	3750	2250	3750	2250	3750	2250	3750	2250	3750	2250	3750	2250	3750	2250	3750	2250	3750
249	4257000	90	90_ 249	13507	2250	3750	17865	3750	2250	3750	2250	3750	2250	3750	12578	3750	2250	6779	5061	3750	12227	3750	2250	3750	7110	3750	4646	3750	7763	3750	3495	3750	5973	3750	5669	3750	3845	3750	2250	3750	2250	3750	5583	3750	2250	3750	2250	3750	7289
249	4257000	91	91_ 249	169692	3750	2250	108347	105101	121310	62789	3750	2250	3750	2250	64100	3750	2250	3750	2250	3750	2250	3750	2250	3750	133702	2250	3750	38767	17901	3750	2250	3750	43936	3750	2250	3750	31104	3750	2250	3750	2250	3750	88759	3750	2250	3750	2250	60067	2250
249	4257000	92	92_ 249	3750	2250	3750	4782	3750	2250	3750	2250	3750	2250	3750	2250	3750	2250	3750	2250	3750	2250	3750	2250	3750	14842	2250	3750	2250	3750	2250	3750	2250	4673	2250	3750	2250	3750	2250	3750	2250	3750	2250	3750	2250	3750	2250	3750	9011	3750
249	4257000	98	98_ 249	189551	2250	3750	2250	3750	123402	39109	3750	65812	4506	3750	2250	43908	3750	2250	3750	2250	3750	2250	3750	2250	150233	13423	27022	37195	3750	21572	53536	2250	39811	25147	3750	2250	33265	2250	3750	2250	3750	2250	75786	3750	2250	3750	2250	52092	33598
249	4257000	104	104_ 249	2250	121350	2250	3750	2250	154613	3750	96626	86208	121786	139645	96942	39420	2250	34588	2250	69206	2250	3750	2250	3750	74142	28248	63865	93259	44752	63152	88353	29136	51650	45538	49803	35705	68331	3750	42767	18322	19700	30047	24700	10164	11999	17697	12610	3750	81683
249	4257000	145	145_ 249	41077	36871	40228	52862	46279	43208	23621	28876	21450	31917	42645	33797	9895	11452	22453	14586	25856	22663	8462	19446	19680	25660	8540	19599	18417	13595	17417	24893	10273	16150	14963	12593	10335	14622	9067	13462	8838	6684	10326	10331	3750	4612	3750	6438	45082	30122
249	4257000	148	148_ 249	3750	2250	3750	6639	8960	2250	25778	22912	9906	2250	39509	2250	13267	12036	21081	14179	24236	6245	13817	2250	12180	11073	11021	18087	21531	12564	20000	21428	11921	15394	15025	15433	12082	14146	10074	15266	10868	7804	17009	10251	5567	3790	4535	4829	39922	43220
249	4257000	159	159_ 249	17869	10426	18474	22519	15165	21173	12135	10079	8511	12802	21891	15881	6081	3750	9740	6395	11597	10048	2250	6823	8332	13184	2250	7647	11304	6325	8860	12224	3506	6674	5167	5249	2250	6120	5877	5156	3257	3750	2250	3750	2250	3750	2250	3750	26122	16624
249	4257000	161	161_ 249	3750	2250	3750	2250	105188	135734	91089	74550	66946	88555	118758	103459	35367	35201	74157	46853	6963	55539	25783	2250	3750	109622	35163	63529	71620	45362	54265	55221	27069	60738	32374	44931	35834	41343	23920	39277	33439	21750	27336	24673	8067	10087	17425	3164	159011	79137
249	4257000	162	162_ 249	2250	3750	38071	40460	2250	46727	24856	22432	19421	28167	34883	28860	11845	11143	21639	16766	21529	16850	8215	20489	11072	3750	7949	14208	21756	14125	11459	21399	6495	15404	12547	10411	8207	13844	11348	14824	9417	9150	9554	8413	3088	4049	7126	6713	39267	35554
249	4257000	209	209_ 249	3750	2250	3750	2250	3750	2250	92566	75135	37103	2250	3750	2250	3750	2250	3750	11438	3750	2250	5956	2250	3750	2250	3750	54978	71257	3750	52446	3750	19847	3750	32859	43753	2250	34380	28776	3750	33388	18783	28454	20195	7122	15322	5330	3750	2250	3750
249	4257000	221	221_ 249	3750	35992	2250	3750	2250	3750	2250	3750	2250	3750	2250	3750	2250	3750	2250	3750	2250	3750	5701	3750	24585	3750	15255	3750	2250	8619	2250	3750	5217	30365	6707	3750	2250	7036	24622	3750	10919	3750	2250	3750	2250	3750	8162	4008	2250	60872
249	4257000	223	223_ 249	39542	32718	32542	52824	35119	38421	25237	22258	22934	30067	34266	36019	10073	8278	20883	14712	21400	16275	7084	18161	14611	28121	9315	16316	12875	13231	18096	22736	7594	14702	12938	12433	7462	13028	11270	11099	7023	5245	10151	6974	3750	2250	4665	3512	42164	23614
249	4257000	295	295_ 249	7161	4886	6708	8520	4061	7123	4289	4836	5021	6302	7545	4893	3750	2250	4599	2250	3750	3657	3750	3886	3750	5774	3750	2250	3750	2250	3750	4262	3750	3240	3750	2250	3750	2250	3750	2250	3750	2250	3750	2250	3750	2250	3750	2250	8229	5020
250	4262067	34	34_ 250	2250	3750	2250	3750	2250	3750	2250	3750	2250	3750	2250	3750	2250	3750	2250	3750	3537	3750	2250	3750	2250	3750	2250	3750	2250	3750	2250	3750	2250	3750	2250	3750	2250	3750	2250	3750	2250	3750	2250	3750	2250	3750	2250	3750	2250	3750
250	4262067	43	43_ 250	1249121	2250	3750	2250	809275	3750	655123	2250	599881	3750	2250	3750	2250	3750	2250	3750	2250	3750	2250	3750	2250	1436643	3750	2250	351746	3750	2250	3750	2250	3750	2250	3750	2250	3750	2250	3750	2250	3750	2250	3750	2250	3750	2250	3750	2250	3750
250	4262067	51	51_ 250	92287	2250	3750	2250	3750	70752	55159	3750	61534	3750	41661	3750	2250	3750	2250	3750	2250	3750	2250	3750	2250	3750	12288	29454	33394	2250	3750	2250	3750	2250	3750	2250	3750	2250	3750	2250	3750	2250	3750	2250	3750	2250	3750	2250	3750	2250
250	4262067	68	68_ 250	2250	3750	2250	168907	198293	3750	129647	67725	130864	2250	89604	3750	2250	3750	76273	2250	51268	2250	3750	2250	3750	2250	29593	3750	62972	3750	2250	3750	2250	3750	56842	37730	3750	38812	3750	2250	30684	2250	3750	188530	2250	3750	2250	3750	66677	3750
250	4262067	70	70_ 250	171552	2250	3750	2250	3750	2250	3750	2250	3750	2250	3750	2250	3750	2250	3750	2250	3750	2250	3750	2250	3750	2250	3750	2250	3750	2250	3750	2250	3750	2250	33061	2250	3750	2250	3750	2250	3750	2250	3750	2250	3750	2250	3750	2250	3750	2250
250	4262067	84	84_ 250	3750	2250	3750	2250	78141	3750	31521	25064	3750	2250	35108	2250	28256	3750	45814	11732	17010	2250	3750	9278	3750	77513	2250	10579	28053	11978	22003	42621	2250	3750	12999	3750	2250	30772	3750	11589	9558	2250	8817	2250	3750	2250	3750	2250	22712	2250
250	4262067	93	93_ 250	352814	3750	2250	3750	203706	2250	3750	68210	142857	2250	98159	3750	70747	2250	74303	3750	69253	3750	2250	3750	2250	264737	17467	48429	65746	23457	35737	2250	3750	73162	42262	3750	2250	32090	2250	18734	32947	4834	2250	204301	2250	3865	6556	3750	51632	69262
250	4262067	131	131_ 250	3750	43913	3750	2250	3750	52900	28186	2250	3750	30854	46642	2250	18682	2250	32584	2250	3750	2250	3750	2250	3750	34903	3750	21542	7585	2250	19813	35688	3750	19159	17007	7601	3750	21860	12462	16478	6195	8385	11204	2250	3750	2250	8236	2250	47364	32819
250	4262067	132	132_ 250	36117	30528	35008	48971	37943	46770	30385	22759	28670	31514	39301	38885	13047	9950	24973	16854	26934	22894	3750	3140	16872	35974	9380	11132	16686	16997	21884	23856	11947	15157	11940	27212	9473	10794	12212	13344	17522	6529	12263	8979	4882	3446	5522	4730	60062	30559
250	4262067	134	134_ 250	504447	383269	434240	597281	428845	513701	325996	295764	279837	381691	508731	366137	144053	78062	271871	146432	235582	196944	74073	217220	212373	293480	82227	182253	243925	180453	211481	277549	81810	190751	145867	144795	103378	141412	113349	132903	80806	63771	108958	88509	25770	41938	46828	30357	391249	272171
250	4262067	143	143_ 250	3750	2250	3750	18534	11427	12247	5339	2250	3750	11581	11340	9189	3750	2250	3750	2250	7191	4594	3750	2250	3750	9106	3750	6491	3750	2250	3750	5522	3750	2250	3750	4318	3750	3992	3750	4738	3750	2250	3750	2250	3750	2250	3750	2250	14690	11487
250	4262067	147	147_ 250	2250	3750	2250	3750	2250	3750	2250	103224	98675	3750	2250	61989	78275	2250	3750	66407	3750	2250	39595	2250	3750	2250	3750	82068	127269	70427	88387	3750	46476	70317	66053	83423	45303	85528	51900	62095	47252	44033	54926	41941	26826	19451	26395	25264	2250	152108
250	4262067	174	174_ 250	3597	3750	4483	5993	7209	5294	2250	3750	2250	3750	2250	3750	3044	3750	2250	3750	3467	4279	2250	3750	2250	4038	2250	3750	2250	3750	2250	3755	2250	3750	2250	3750	2250	4324	2250	3750	2250	3750	3054	3750	2250	3750	2250	3750	11869	5045
250	4262067	177	177_ 250	3750	2250	3750	2250	3750	2250	3750	2250	3750	2250	171846	3750	106458	102449	116060	118209	192818	3750	72375	3750	2250	198792	3750	177066	3750	116518	166145	2250	46390	51610	175064	121778	96112	147232	104001	95948	94005	65953	82367	80111	3750	38452	51999	2250	3750	2250
250	4262067	178	178_ 250	2250	3750	2250	3750	2250	3750	2250	83649	66859	99980	126630	86955	34650	3750	68633	40991	67794	3750	28924	3750	54026	87137	7131	51194	71909	50363	45172	73972	31519	49374	47649	42893	35309	46886	29530	47058	32161	22873	28505	24884	10038	15852	20947	14510	159886	109547
250	4262067	202	202_ 250	5082	3750	3551	3750	2250	3750	2250	3750	2250	3750	2250	3750	7274	3750	2250	3750	2250	3750	2250	3750	2250	3750	2250	3750	2250	3750	2250	3750	2250	3750	2250	3750	2250	3750	2250	3750	2250	3750	2250	3750	2250	3750	2250	3750	3509	3998
250	4262067	211	211_ 250	3750	4050	5211	6270	4142	6979	3750	2250	3750	2250	4730	4967	3750	2250	3750	2250	3750	3056	3750	3001	3750	2250	3750	2250	3750	2250	3750	2250	3750	2250	3750	2250	3750	2250	3750	2250	3750	2250	3750	2250	3750	2250	3750	2250	7072	5800
250	4262067	221	221_ 250	120925	97806	104621	131546	131129	139508	79803	73017	63175	87324	100722	63168	30419	31806	57645	45099	59355	45821	29394	52999	34256	83914	24847	43913	62873	41511	48342	56652	29584	53127	40468	36065	25884	47443	28547	31701	25717	13354	26587	26722	4180	12307	12804	16025	121760	96883
250	4262067	225	225_ 250	4259	3042	4107	6992	4542	5670	3750	3450	3750	3529	5576	4042	3750	2250	3750	2250	3750	2250	3750	2250	3750	3474	3750	2250	3750	2250	3750	2250	3750	2250	3750	2250	3750	2250	3750	2250	3750	2250	3750	2250	3750	2250	3750	2250	5312	4732
250	4262067	255	255_ 250	4126	2250	3750	2250	3750	2250	3750	2250	3750	2250	3750	2250	3750	2250	3750	2250	3750	2250	3750	2250	3750	2250	3750	2250	3750	2250	3750	2250	3750	2250	3750	2250	3750	2250	3750	2250	3750	2250	3750	2250	3750	2250	3750	2250	4166	2250
250	4262067	271	271_ 250	2250	3750	4413	4119	2250	3750	2250	3750	2250	3750	2250	3750	2250	3750	2250	3750	2250	3750	2250	3750	2250	3750	2250	3750	2250	3750	2250	3750	2250	3750	2250	3750	2250	3750	2250	3750	2250	3750	2250	3750	2250	3750	2250	3750	4654	3750
250	4262067	283	283_ 250	3750	2250	3750	2250	3750	2023860	3750	2250	830666	2099400	2250	1560631	2250	638167	1166513	1011403	1597333	3750	484469	3750	2250	1963021	2250	1202695	1903416	996019	1483442	2095862	609520	1007812	970169	3750	656713	1072711	733344	3750	607243	3750	658348	582137	2250	3750	2250	3750	3615295	1741734
250	4262067	284	284_ 250	579130	2250	3750	620114	674013	682542	422654	416239	342931	432772	565800	457904	204276	165884	327419	264489	365091	2250	175721	2250	3750	526274	162739	308802	346708	251506	245625	434586	136667	316634	209761	220483	169230	283294	134132	212272	175692	2250	153927	169417	58378	2250	102450	95935	684693	524283
250	4262067	287	287_ 250	4483	4203	5176	7490	3954	6565	3493	3750	3209	3750	5619	4151	2250	3750	3749	3750	3083	3750	2250	3750	3266	4501	2250	3750	3087	3750	3323	3750	2250	3750	2250	3750	2250	3750	2250	3750	2250	3750	2250	3750	2250	3750	2250	3750	6117	7550
251	4267135	57	57_ 251	3076673	3750	2250	1720277	3750	2250	1694110	740932	1744145	3750	965654	1202979	2250	3750	704763	166449	642735	2250	160084	3750	2250	2720678	229572	554267	718324	296464	415457	1157712	3750	755550	2250	426388	3750	2250	3750	2250	3750	2250	3750	2250	3750	2250	3750	2250	1030606	3750
251	4267135	67	67_ 251	1501215	2250	3750	1149795	1219035	1190661	777568	358644	844601	2250	519678	2250	455096	116571	400693	55615	295732	2250	75480	2250	3750	1765907	130761	3750	366376	146274	203856	569241	37847	413807	307367	159342	32300	361514	50126	2250	187414	3750	2250	1032131	44904	32064	46659	17462	384041	404052
251	4267135	89	89_ 251	2250	3750	2250	3750	94651	2250	3750	84236	3750	2250	3750	2250	3750	2250	3750	2250	3750	2250	3750	2250	3750	2250	3750	2250	3750	2250	3750	2250	3750	31993	3750	2250	3750	2250	37409	2250	3750	2250	3750	22965	3750	2250	3750	2250	3750	2250
251	4267135	94	94_ 251	2250	3750	2250	3750	2250	3750	2250	3750	2250	3750	2250	3750	2250	3750	2250	3750	2250	3750	2250	3750	2250	3750	2250	3750	2250	3750	2250	3750	2250	8368	2250	3750	2250	9493	2250	3750	2250	3750	2250	21607	3750	2250	3750	2250	3750	2250
251	4267135	109	109_ 251	2250	3750	2250	3750	2250	3750	16253	12496	27364	3750	23998	20800	17379	2250	3750	2250	14568	2250	3750	2250	3750	2250	3750	11431	14432	3785	3750	2250	3750	15745	3750	8973	3750	14507	3750	2250	6095	2250	3750	2250	3750	2250	3750	2250	11290	2250
251	4267135	113	113_ 251	31375	3750	29307	18191	14529	42102	19740	22403	11945	25689	35961	27816	9001	7085	17457	12122	17695	19439	6677	15440	16214	24541	4371	15406	15563	11717	15648	19422	5432	11939	10891	5919	6052	10647	8629	12388	7366	3561	9255	4175	3750	2250	3750	3660	43267	17324
251	4267135	120	120_ 251	3750	2250	3750	2250	3750	2250	10744	12752	20109	34904	5821	14140	8240	3630	16632	2250	3750	2250	3750	2250	3750	6586	3750	7866	3750	13210	7755	9063	3750	8869	3750	6163	6771	5200	8080	10309	3750	2250	3750	9745	3750	2250	3750	2250	10454	17789
251	4267135	149	149_ 251	3750	2250	3750	2250	3750	2250	3750	2250	3750	2250	3750	2250	3750	25663	23944	37693	3750	2250	3750	2250	3750	24078	20583	2250	3750	34390	44606	2250	23707	33516	3750	30712	27705	12105	21317	31260	16227	13390	22306	19830	3750	8504	12738	12111	42039	72937
251	4267135	160	160_ 251	5219	2250	3750	2250	3750	2250	3750	2250	3750	2250	3750	2250	3750	2250	3750	2250	3750	2250	3750	2250	3750	3080	3750	2250	3750	2250	3750	2250	3750	2250	3750	2250	3750	2250	3750	2250	3750	2250	3750	2250	3750	2250	3750	2250	5471	2250
251	4267135	167	167_ 251	2250	3750	2250	3750	2250	38901	22886	20980	22561	25332	39870	3750	11286	8616	22839	11800	18684	3750	7771	13643	2250	25821	7276	16029	20602	14460	17178	21833	9054	14042	11326	15429	10126	14053	8647	12446	9435	6163	7789	6977	2250	3750	6101	7302	41658	29976
251	4267135	180	180_ 251	3750	2250	65359	2250	3750	66320	56983	55070	44907	43212	55262	46402	23977	20933	45986	25410	41162	33133	12971	35822	25872	43116	19191	32614	34858	23843	34166	36411	17205	26908	22079	25770	15079	26888	21077	26806	16896	11468	18462	20020	6447	8678	8759	9383	90145	55815
251	4267135	238	238_ 251	12756	7840	7957	13396	11084	8755	4663	5745	3750	8023	10978	7444	3750	2250	6314	3079	5390	4361	3750	2250	4396	2250	3750	3780	6067	2250	3750	4676	3750	3210	3750	2250	3750	2250	3750	2250	3750	2250	3750	2250	3750	2250	3750	2250	8861	6999
251	4267135	270	270_ 251	3750	2250	3750	2250	3750	5626	4758	2250	5023	2250	3750	2250	3750	2250	3750	2250	3750	2250	3750	2250	3750	2250	3750	2250	3750	2250	3750	2250	3750	2250	3750	2250	3750	2250	3750	2250	3750	2250	3750	2250	3750	2250	3750	2250	3750	2250
251	4267135	280	280_ 251	43881	33285	16190	25340	28696	273602	14223	10280	28083	53363	51017	24431	13239	9718	22146	13160	23720	17998	5807	13040	40585	23362	9975	8328	11007	11552	25258	34492	7842	17067	20428	10813	7662	12973	13425	9975	13818	6504	10015	13268	6542	4319	5620	6275	33757	47735
252	4272202	67	67_ 252	3750	2250	3750	2250	3750	807418	598620	2250	3750	2250	438661	3750	2250	100869	353454	67638	279622	3750	2250	3750	2250	3750	2250	3750	2250	74414	2250	3750	41158	2250	3750	212538	3750	2250	34928	2250	3750	2250	3750	2250	3750	24922	2250	3750	392632	2250
252	4272202	83	83_ 252	3750	2250	3750	2250	3750	2250	126389	62735	118947	17828	3750	2250	3750	2250	66784	3750	2250	3750	14355	3750	2250	241405	3750	2250	63324	3750	41394	93517	3750	57186	45474	14583	3750	59683	3750	11839	31907	3750	4601	3750	2250	3750	11651	3750	2250	62689
252	4272202	116	116_ 252	3750	2250	17676	2250	3750	2250	3750	2250	3750	2250	21391	2250	6381	2250	3750	2250	3750	2250	3750	2250	3750	2250	3750	10975	5089	8227	3750	2250	3750	5263	10277	7163	3750	10171	3750	2250	4004	4262	3750	6824	3750	2250	3750	2250	25351	21419
252	4272202	126	126_ 252	2250	3750	281634	1376180	2250	3750	507501	459843	904230	2250	3750	2250	3750	2250	3750	33152	248858	180626	32958	2250	3750	2250	3750	2250	470166	79300	3750	2250	32182	2250	3750	2250	28961	2250	99957	126789	2250	39001	28087	2250	3750	20412	58708	3750	293794	2250
252	4272202	130	130_ 252	3750	2250	3750	2250	3750	4065	3750	3291	3750	5568	5094	3180	3750	2250	6717	3148	3750	2250	3750	2250	3750	2250	3750	2250	3750	3429	3750	2250	3750	2250	3750	3062	3750	2250	3750	2250	3750	2250	3750	2250	3750	2250	3750	2250	6087	7592
252	4272202	165	165_ 252	2250	3750	2250	3750	2250	128084	108586	2250	72540	106246	321934	2250	113724	106263	61556	40166	66179	67550	88100	2250	3750	2250	87430	81080	3750	109703	150297	2250	45599	122421	94185	134286	46005	150710	50074	124648	92413	72236	91420	101833	32146	34879	54120	47044	404313	265242
252	4272202	189	189_ 252	2250	3750	2250	3750	2250	108847	75436	78997	84852	108473	147024	77002	38884	28220	78383	37474	57835	68092	20964	51935	57038	76552	23500	49302	86924	40968	63316	85175	30105	39218	39131	39579	26329	58469	26289	34888	34407	16350	24228	23824	11129	9178	14807	12743	132027	98507
252	4272202	195	195_ 252	3750	2250	3750	2250	3750	2250	48220	3750	42880	3750	70266	94581	22840	23267	40412	27944	43148	3750	21865	31918	38894	45769	26412	37139	2250	95851	37354	35395	23240	37661	33774	32470	71878	27227	28743	29045	63571	31960	21109	21172	22970	31325	19328	12962	101051	155278
252	4272202	222	222_ 252	27203	23539	23749	32031	19422	31748	19853	20291	15227	19973	26524	21696	6603	6301	14341	8712	14793	17435	5292	14351	10982	18621	6150	12176	15433	9378	7189	15582	3921	8540	7833	12977	6872	8702	9058	8484	6465	4627	4474	3886	3750	3766	3750	3962	26715	19729
252	4272202	236	236_ 252	2250	3750	39226	70726	3710	60442	36386	30358	27473	37199	51759	40134	15496	15402	29419	25852	35450	25553	12323	23690	20361	37494	12230	24715	35588	19361	26062	33926	10641	19865	19285	17456	14295	15036	12234	18976	11703	9621	12314	10053	3217	8632	7267	6217	75530	42160
252	4272202	247	247_ 252	33414	30316	25309	27760	30716	23094	23125	20113	19601	23207	17008	24699	9022	5484	21680	11876	21801	14318	4798	17375	8538	25115	8397	10974	19254	11690	13914	16770	6606	12861	7757	12499	8299	12388	7636	9325	8389	3750	6778	6555	2250	3750	3617	4216	36901	21982
252	4272202	254	254_ 252	12026	10594	13141	12976	10803	14944	7451	8209	6075	9252	11516	8605	3983	4586	7284	4856	7820	6057	3750	4986	4285	9970	3750	4829	4829	4021	4582	7496	3750	2250	3750	4273	3780	5278	3750	4224	3750	2250	3750	3529	3750	2250	3750	2250	16054	8702
252	4272202	286	286_ 252	23827	16181	21521	24465	23421	30682	13096	14781	12984	19077	29287	15779	6927	4248	16040	8153	13494	12287	2250	10770	12248	18464	5327	9448	15191	10878	10247	16298	5826	12268	9125	8291	7326	10728	6207	10692	6985	5034	6329	6415	2250	3750	4492	3750	29447	18802
253	4277268	61	61_ 253	2250	3750	2250	24341	2250	3750	25034	3750	24270	3750	2250	3750	25394	25423	2250	3750	2250	3750	2250	3750	2250	3750	21520	42814	2250	36971	2250	3750	2250	5353	4577	34955	2250	33465	2250	3750	2250	17407	2250	11089	2250	3750	2250	3750	2250	3750
253	4277268	77	77_ 253	161743	2250	3750	2250	3750	2250	3750	37593	83801	3750	71726	3750	2250	3750	2250	3750	2250	3750	2250	3750	2250	149351	3750	2250	48470	2250	3750	2250	3750	2250	26100	29227	3750	38072	2250	3750	26135	2250	3750	75737	2250	3750	2250	3750	2250	3750
253	4277268	79	79_ 253	3750	2250	3750	2250	3750	209424	2250	3750	2250	3750	2250	3750	2250	3750	2250	3750	47003	3750	2250	3750	2250	169081	3750	37385	3750	2250	36844	2250	3750	61317	2250	36769	3750	2250	3750	2250	3750	2250	7348	2250	3750	2250	3750	2250	3750	50654
253	4277268	85	85_ 253	3750	2250	3750	2250	3750	2250	3750	2250	3750	2250	3750	2250	41791	3750	46637	3750	2250	3750	2250	3750	2250	121779	3750	2250	51044	2250	10582	55535	2250	34591	3750	2250	3750	2250	3750	2250	3750	2250	3750	2250	3750	2250	3750	2250	3750	2250
253	4277268	93	93_ 253	2250	3750	2250	3750	195911	2250	3750	52376	3750	2250	3750	2250	3750	2250	3750	2250	3750	2250	3750	2250	3750	2250	3750	45771	3750	2250	22782	2250	3750	33702	3750	2250	3750	2250	3750	17231	17567	2250	3750	2250	3750	2250	3750	2250	3750	2250
253	4277268	114	114_ 253	3750	2250	3750	2250	3750	2250	3750	2250	3750	2250	3750	3071	3750	2250	3750	2250	3750	2250	3750	2250	3750	2250	3750	2250	3750	2250	3750	2250	3750	2250	3750	2250	3750	2250	3750	2250	3750	2250	3750	2250	3750	2250	3750	2250	6180	5369
253	4277268	117	117_ 253	2250	3750	2250	3750	2250	3750	2250	3750	30267	3750	43805	28766	27668	2250	28292	2250	3750	2250	6755	2250	3750	2250	3750	13333	28936	2250	26130	25251	3750	2250	17046	2250	14801	2250	3750	16721	7714	2250	15496	9686	3750	2250	4468	2250	3750	2250
253	4277268	125	125_ 253	2250	432577	3750	70392	616246	733123	430581	321230	430309	283921	452227	286433	138903	106168	279862	148514	265618	2250	79748	225591	3750	368378	83480	193667	340233	108369	216551	280047	92063	178873	137458	162080	94053	153909	112142	133311	91471	63312	87582	116612	28363	30619	4731	43169	439672	250158
253	4277268	132	132_ 253	2250	21675	17386	36293	29956	26243	19163	11062	16650	19281	17758	18470	8886	3750	19166	15597	10367	20235	2250	3750	11481	12217	2250	14636	17262	10581	3807	14407	8109	13619	10087	9075	2250	12256	2250	8023	2250	3750	2250	3750	2250	5484	2250	6594	38956	33853
253	4277268	174	174_ 253	3750	2250	3750	2250	3750	2250	3750	2250	3750	2250	3750	2250	3750	2250	3750	2250	3750	2250	3750	2250	3750	2250	3750	2250	3750	2250	3750	2250	3750	2250	3750	2250	3750	2250	3750	2250	3750	2250	3750	2250	3750	2250	3750	2250	3750	2250
253	4277268	178	178_ 253	3750	2250	3750	2250	3750	2250	3750	2250	3750	42399	66758	37658	11455	2250	27200	13781	26488	2250	21475	2250	16869	20999	3750	24278	32812	15621	3750	19643	11927	11786	25168	22105	19158	13924	15932	17503	23759	12693	23512	8758	7615	10353	3750	13427	88650	98446
253	4277268	179	179_ 253	2250	3750	2250	3750	2250	3750	2250	106378	126136	3750	2250	3750	37121	3750	2250	38784	70173	68852	29538	110474	2250	3750	32694	56903	2250	3750	58206	3750	33057	39615	2250	41537	35362	53547	31827	152426	2250	24020	29804	27357	34196	3750	48595	52182	136847	259397
253	4277268	204	204_ 253	48402	40128	34934	63691	50651	54398	35166	32205	27363	40048	49062	34709	12648	12907	29567	13067	26044	23042	2250	22591	13554	37037	9807	18673	25541	15190	17440	22894	10796	17439	14349	14999	12213	17742	12412	15950	10029	6441	9336	7744	4458	5028	5533	5579	48981	29909
253	4277268	210	210_ 253	2250	3750	2250	3750	19562	20329	2250	7685	10490	14455	15565	14555	5798	3750	8200	6850	6304	10898	3610	3750	8624	3750	3579	5879	10137	4607	5301	7553	3440	3750	5531	5812	3005	5006	3054	4221	2250	3750	2250	3750	2250	3750	2250	3750	16043	5061
253	4277268	224	224_ 253	8917	6309	8765	7919	5150	7639	3807	3916	4448	4603	6402	4548	3750	2250	3750	2250	3750	2250	3750	3301	3750	4958	3750	2250	3750	2250	3750	3782	3750	2250	3750	2250	3750	2250	3750	2250	3750	2250	3750	2250	3750	2250	3750	2250	7040	2250
253	4277268	246	246_ 253	3750	2250	3750	2250	3750	2250	3750	2250	3750	2250	3750	2250	3750	2250	3750	2250	3750	2250	3750	2250	3750	2250	3750	2250	3750	2250	3750	2250	3750	2250	3750	2250	3750	2250	3750	2250	3750	2250	3750	2250	3750	2250	3750	2250	3750	2250
253	4277268	249	249_ 253	1840375	2250	3750	14909	5388	2073036	1302581	1124453	1060459	5038	1891210	1219170	4291	577184	1164348	745010	1114210	3750	516730	3750	2250	1348939	3750	938958	1073728	606646	861181	1101917	446718	771583	3750	741080	466851	703533	423503	708007	525768	356953	489590	506515	3750	218851	3750	2250	1849777	1450679
253	4277268	253	253_ 253	2250	3750	2250	4421	23145	3750	2250	3750	2250	17468	2250	3750	5204	3750	17142	3750	2250	4030	4289	3750	11346	14062	4466	3750	3057	3750	2250	11326	4885	8264	2250	6953	5618	3750	4919	3750	3217	3750	2250	3750	2250	3750	3163	3750	26075	3750
253	4277268	264	264_ 253	10725	5501	9256	12006	4471	12478	4654	6136	6222	4078	9194	7445	3750	2250	5290	3335	3868	2250	3750	2250	3750	5261	3750	2250	3750	2250	3750	2250	3750	3168	3750	2250	3750	3813	3750	2250	3750	2250	3750	2250	3750	2250	3750	2250	11257	10888
253	4277268	277	277_ 253	3750	6030	3750	6328	3750	5019	3778	2250	3750	5207	7749	3695	3750	2250	4460	2250	3750	2250	3750	2250	3750	4102	3750	3610	4444	2250	3750	2250	3750	2250	3750	2250	3750	2250	3750	2250	3750	2250	3750	2250	3750	2250	3750	2250	6098	2250
253	4277268	282	282_ 253	2250	3750	2250	3750	4443741	2585299	3750	2250	3750	2635740	3692487	3009189	3750	2250	2348596	1354667	2195185	1026851	830123	1547068	2250	2943107	2250	3750	2250	3750	685417	835251	865287	3750	2250	512030	3750	2250	1082909	1385293	917182	2250	1008719	917477	3750	372224	3750	2250	3750	2250
254	4282337	68	68_ 254	317021	3750	2250	245393	284109	3750	151379	65567	179761	3750	104632	112344	3750	2250	81060	14688	59721	2250	3750	2250	3750	2250	32763	52930	125629	26249	45903	105602	3750	82524	44111	35292	5559	62490	3750	18748	29747	3750	2250	239587	5399	3750	10632	3024	91254	78247
254	4282337	69	69_ 254	1251132	3750	2250	1000844	1072930	1000016	626311	269688	699229	2250	414026	3750	319428	3750	335249	2250	243148	2250	46595	2250	3750	1537788	2250	200177	298468	118196	185152	2250	3750	342780	181364	145404	29130	260570	39496	95950	122208	2250	3750	871063	3750	24264	60072	2250	307980	188712
254	4282337	76	76_ 254	3750	2250	3750	2250	3750	2250	3750	2250	3750	2250	3750	2250	3750	2250	3750	2250	3750	2250	3750	2250	3750	6398	3750	6982	3750	2250	3750	2250	3750	2250	3750	2250	3750	2250	3750	2250	7089	2250	3750	2250	3750	2250	3750	2250	3750	2250
254	4282337	80	80_ 254	2250	3750	2250	16957	2250	15661	10184	3750	2250	3750	5823	11419	12709	3750	2250	3750	2250	3750	2250	3750	2250	31814	3750	2250	8317	2250	3750	17318	3750	4237	6962	3477	3750	2250	3750	3671	3750	2250	3750	18601	3750	2250	3750	2250	15461	2250
254	4282337	110	110_ 254	2250	3750	2250	58855	140123	2250	40021	26724	67208	98912	87689	62111	25874	25458	65165	30710	56920	45133	19777	61190	41768	100578	17045	45312	77253	44064	40966	61794	45527	49876	52035	42307	20901	49160	23712	30318	21584	14605	30314	34586	6895	4143	13133	12909	125754	64718
254	4282337	111	111_ 254	3750	2250	3750	689917	662405	2250	3750	132227	489358	119154	2250	3750	2250	36501	264351	83893	129156	43725	44440	2250	50109	717076	48137	98405	258666	2250	3750	302797	14073	203115	84339	64715	44156	170704	57268	85518	3750	9133	44860	3750	2250	18044	32710	21496	320933	181426
254	4282337	121	121_ 254	2250	3750	2250	3750	2250	3750	17073	24177	2250	18401	39331	28677	13980	7683	13615	13635	2250	14877	2250	3750	9591	22748	7090	17674	21706	3750	12146	17224	2250	28390	23102	6483	12486	13515	18319	9476	19096	5564	10602	12475	5861	3750	8280	5222	38111	36862
254	4282337	123	123_ 254	3750	2250	3750	2250	3750	2250	3750	2250	3750	2250	3750	2250	3750	2250	3750	2250	3750	2250	3750	2250	3750	6775	3750	2250	3750	2250	3750	2250	3750	2250	3750	2250	3750	2250	3750	2250	3750	2250	3750	2250	3750	2250	3750	2250	6715	2250
254	4282337	127	127_ 254	191768	2250	3750	2250	3750	2250	42576	39460	74571	8752	55401	2250	40557	9500	42381	10032	24528	3750	2250	3750	8150	132947	3750	16158	35587	16939	22055	61736	3750	33303	21635	19311	3750	34229	5489	14342	16024	3750	4897	80642	3750	2250	3750	2250	48691	31328
254	4282337	128	128_ 254	3750	2250	3750	2250	3750	2250	3750	2250	3750	2250	3750	2250	3750	2250	3750	2250	3750	2250	3750	2250	3750	10659	3750	2250	3750	2250	3750	2250	3750	2250	3750	2250	3750	2250	3750	2250	3750	2250	3750	5017	3750	2250	3750	2250	3750	6323
254	4282337	181	181_ 254	45888	3750	2250	61237	46735	56309	31808	28016	27808	38229	50737	35685	13731	14211	30972	14861	29537	23431	11664	20167	14450	36344	10055	19141	25360	17118	22262	28816	10283	16843	13939	17634	13611	18732	15603	15886	12382	8006	10838	10633	2250	4855	6540	7107	61386	36158
254	4282337	182	182_ 254	3750	2250	3750	2250	5851	4147	3750	2250	3750	2250	4203	2250	3750	2250	3750	2250	3750	2250	3750	2250	3750	3681	3750	2250	3750	2250	3750	2250	3750	2250	3750	2250	3750	2250	3750	2250	3750	2250	3750	2250	3750	2250	3750	2250	4535	3726
254	4282337	196	196_ 254	20052	16964	19530	25682	21454	21042	17850	12818	12825	15118	20897	15268	8263	9177	13498	2250	14200	2250	6515	3652	9938	17044	6714	14060	11581	8211	11602	13204	6311	11598	11445	11569	5199	7728	7956	7054	7826	6083	7509	6192	3750	2250	3750	2250	39957	24472
254	4282337	217	217_ 254	8022	5783	6954	12096	6615	7573	4876	3750	4994	5969	7176	5216	2250	3750	3292	3750	3941	3787	2250	3750	4032	4420	2250	3750	2250	3750	3037	3750	2250	4915	2250	3750	2250	3750	2250	3750	2250	3750	2250	3750	2250	3750	2250	3750	9030	4625
254	4282337	218	218_ 254	3536	4171	3811	5387	3425	3750	3308	3750	3542	4054	6238	6238	2250	3750	6621	3750	6704	4053	2250	6540	2250	7050	3734	3750	3659	3750	2250	3868	2250	3750	2250	3750	2250	3750	3139	3750	2250	3750	2250	3750	2250	3750	2250	3750	6338	5619
254	4282337	265	265_ 254	2250	3750	1705867	2250	3750	19134	3750	2250	6636	1447057	2250	1605657	576218	2250	1090110	3750	1234589	1010355	396575	4702	5268	1702013	514420	897297	1394523	929176	939663	1161007	459358	881158	795781	819271	502298	898701	529915	729144	543987	334508	504669	449197	3750	2250	243474	249675	2619061	12278
254	4282337	268	268_ 254	3750	2250	3750	2250	3750	2250	80242	81554	62951	33025	2250	3750	11888	11964	51454	41808	82296	3750	29247	52602	3750	99900	15210	57743	3750	43672	18041	21661	24534	36622	25515	48206	2250	23856	26020	21776	3750	5876	5459	22193	2250	3750	6800	13269	145495	78161
254	4282337	279	279_ 254	21465	14882	15266	20107	14442	25818	5675	13530	9986	15940	20020	14793	5126	5162	10819	8531	14377	8987	4191	10750	6731	12202	3750	6675	10392	8789	5758	10588	4631	8496	5738	7700	5130	7375	4799	6320	3750	3374	6343	3097	3750	2250	3750	2250	27846	13884
254	4282337	285	285_ 254	181632	2250	134329	180160	3750	154258	3750	125962	104827	126670	152374	113226	48523	43098	98841	70484	105158	2250	41846	2250	3750	110209	35814	76131	118595	76546	76276	107145	49478	82248	53843	76739	41928	81462	49675	51665	39214	26455	39175	46265	15301	13661	23163	24333	233974	117756
255	4287403	81	81_ 255	2250	3750	2250	3750	173439	2250	3750	2250	3750	2250	3750	2250	64929	3750	2250	10873	2250	3750	2250	3750	2250	3750	26700	2250	87245	35576	51470	54188	2250	64334	54796	20906	13589	23355	3750	2250	31952	11311	2250	3750	5972	3750	2250	3750	131287	67213
255	4287403	84	84_ 255	3750	2250	3750	2250	72701	3750	2250	20633	3750	2250	3750	2250	24470	2250	36162	3750	2250	3750	2250	3750	2250	44685	2250	3750	28315	3750	7220	41003	3750	2250	6575	2250	3750	22348	3750	2250	4576	2250	6636	2250	3750	2250	3750	2250	13403	2250
255	4287403	104	104_ 255	2250	104070	2250	3750	2250	137978	3750	78876	79029	100089	120973	89757	34269	2250	25680	2250	59837	2250	3750	2250	3750	63387	28687	55118	84750	42892	50761	74181	22731	41712	41275	43191	28787	50600	3750	37857	24753	19474	33163	27218	7350	10112	11533	12447	3750	75267
255	4287403	112	112_ 255	2250	3750	5949	3750	2250	216615	103331	89426	104206	113205	138553	119753	61726	31792	72854	45637	104795	57893	21732	62810	59346	141022	31746	64749	101624	44259	63034	99123	25705	57650	37228	55985	27549	49440	30200	32309	30773	16797	24324	48481	7340	7068	13401	11010	155167	121291
255	4287403	119	119_ 255	2250	3750	2250	3750	2250	3750	2250	171571	3750	2250	372996	3750	53134	52814	119446	94922	3750	2250	109990	2250	3750	2250	60998	98377	3750	48891	69204	262013	77659	212053	82148	3750	76829	3750	88858	50554	74583	38218	85317	83532	26342	2250	30908	43635	357208	3750
255	4287403	137	137_ 255	7561	3915	7555	7287	5990	7319	3222	3750	3215	4861	6640	4594	3757	3750	3087	3750	5489	3750	2250	4052	3754	4939	2250	4996	3247	3750	3026	4999	3317	3750	2250	3750	2250	3750	2250	3750	2250	3750	2250	3750	2250	3750	2250	3750	5281	4693
255	4287403	146	146_ 255	13334	12111	13104	2250	11935	12772	7765	9335	10239	10616	3750	12187	7134	3361	7780	5286	7612	11222	4501	6209	7110	2250	3750	6354	10527	6766	8219	2250	5041	7107	6379	7304	3902	6431	5069	5457	3750	2250	3750	4761	4930	2250	3750	4351	22509	13656
255	4287403	150	150_ 255	3750	2250	3750	2250	3750	2250	3750	6327	3750	2250	8155	2250	3750	2250	6699	6800	5992	2250	3750	2250	3750	7237	3750	5054	6212	4811	6196	5235	3750	2250	3750	2250	3750	4595	3750	2250	3750	2250	3750	2250	3750	2250	3750	2250	7379	11954
255	4287403	168	168_ 255	3750	2250	3750	2250	4026	2250	3750	2250	3750	2250	3750	2250	3750	2250	3750	2250	3750	2250	3750	2250	3750	2250	3750	2250	3750	2250	3750	2250	3750	2250	3750	2250	3750	2250	3750	2250	3750	2250	3750	2250	3750	2250	3750	2250	3750	2250
255	4287403	189	189_ 255	3750	2250	3750	2250	3750	53078	28297	67126	67386	105132	63341	3750	28988	12712	20900	11817	27819	56163	21555	22850	48234	31667	22488	17348	31975	16185	17099	17797	37856	13468	13674	24544	28184	45835	26590	3750	22987	19290	22711	21564	7592	8982	12300	11370	43801	102865
255	4287403	190	190_ 255	43803	38621	45992	45794	40190	60573	21301	22037	19131	39015	35840	35697	9664	11100	26178	14420	22978	14426	8750	18544	17507	29118	7863	13952	20945	15901	19624	26049	7695	12161	16073	13940	8686	17589	11060	12308	10095	5566	7782	5927	3065	5909	5122	7637	44371	29157
255	4287403	197	197_ 255	4995	4778	6395	2250	5847	7250	4714	5238	4273	4874	6152	5213	3750	2250	4096	2250	3750	2250	3750	3644	3750	4056	3750	5680	3750	2250	3750	3845	3750	3437	3750	2250	3750	2250	3750	2250	3750	2250	3750	2250	3750	2250	3750	2250	8217	6806
255	4287403	201	201_ 255	3703	4495	6076	7779	9223	8578	4711	3750	3548	6313	8124	3750	2250	3750	4884	3750	3186	4457	2250	3750	2250	6021	2250	3750	3122	3750	3692	4792	2250	3750	2250	3750	2250	3750	2250	3750	2250	3750	2250	3750	2250	3750	2250	3750	9440	8070
255	4287403	248	248_ 255	16064	8471	9189	10989	10800	13169	12255	9865	8732	13127	12984	6551	4113	5213	9613	5166	7455	7257	3750	6181	6172	7860	4022	8595	6139	5638	4644	7030	3750	5364	3750	4097	3750	5172	3750	4740	3750	2250	3750	4200	3750	2250	3750	2250	13945	14040
255	4287403	250	250_ 255	2250	3750	2250	4048	2250	3750	2250	233854	4315	157507	3750	125705	120289	3750	96884	45232	86051	95945	91015	2250	3750	2250	39708	68350	233956	60097	70459	3750	37161	158833	59933	50486	3750	229470	3750	2250	91066	36476	86665	29380	35132	39941	20215	20039	168387	3750
255	4287403	261	261_ 255	3750	2250	3750	2250	4046	3516	3750	2250	3750	2250	3750	2250	3750	2250	3750	2250	3750	2250	3750	2250	3750	2250	3750	2250	3750	2250	3750	2250	3750	2250	3750	2250	3750	2250	3750	2250	3750	2250	3750	2250	3750	2250	3750	2250	3750	3409
255	4287403	269	269_ 255	2250	39368	3750	2250	62360	44906	34222	39035	39298	44368	61438	45257	17625	11917	35370	3750	8130	3750	9891	4252	2250	45776	3945	27391	35748	24124	22643	22044	13493	23781	20276	22248	6298	18751	15049	20680	12258	2250	13980	13319	3750	2250	6593	5551	55736	35864
256	4292472	53	53_ 256	3750	2250	3750	286668	324890	369469	239778	2250	223635	3750	2250	3750	156855	2250	3750	2250	3750	2250	3750	2250	3750	2250	3750	107214	2250	3750	2250	3750	2250	3750	101378	71640	2250	108106	3750	2250	69357	3750	2250	329946	3750	2250	20068	2250	3750	2250
256	4292472	55	55_ 256	860274	3750	2250	672488	566838	3750	2250	228570	380264	3750	2250	3750	248956	2250	3750	2250	3750	2250	3750	2250	3750	2250	97124	190154	2250	3750	2250	3750	2250	216231	176329	3750	2250	240336	3750	2250	3750	2250	3750	515756	2250	3750	2250	3750	2250	315757
256	4292472	70	70_ 256	173785	2250	3750	2250	3750	2250	3750	2250	3750	2250	3750	2250	3750	2250	3750	2250	3750	2250	3750	2250	3750	2250	3750	2250	34819	2250	3750	2250	3750	2250	31135	3750	2250	3750	2250	3750	2250	3750	2250	3750	2250	3750	2250	3750	2250	3750
256	4292472	82	82_ 256	3750	2250	3750	2250	3750	2250	3750	2250	3750	2250	3750	2250	3750	2250	3750	2250	3750	2250	3750	2250	3750	2250	3750	2250	3750	2250	3750	2250	3750	2250	3750	2250	3750	23148	2250	3750	2250	3750	2250	28798	3750	2250	3750	2250	3750	2250
256	4292472	91	91_ 256	163632	3750	2250	91400	114162	136928	68759	3750	2250	3750	2250	3750	2250	3750	2250	3750	2250	3750	2250	3750	2250	85475	2250	3750	25164	15438	2250	3750	2250	46174	2250	3750	2250	34613	2250	3750	2250	3750	2250	46451	2250	3750	2250	3750	66106	3750
256	4292472	95	95_ 256	141400	3750	2250	3750	2250	103891	57330	3750	2250	4690	31100	36084	2250	3750	2250	3750	28596	3750	2250	3750	2250	3750	2250	17111	36205	14289	22677	52452	2250	3750	28627	18992	2250	16547	2250	6921	16349	2250	6504	2250	3750	2250	5159	2250	30740	42442
256	4292472	107	107_ 256	3750	2250	3750	2250	3750	24468	3750	2250	3750	2250	3750	2250	3750	2250	3750	2250	3750	2250	3750	2250	3750	2250	3750	2250	3750	2250	3750	2250	3750	2250	3750	2250	3750	4976	3750	2250	3750	2250	3750	21560	3750	2250	3750	2250	3750	6472
256	4292472	117	117_ 256	3750	2250	3750	2250	3750	2250	3750	2250	37405	2250	88246	35754	28084	3750	65788	2250	3750	2250	26210	2250	3750	2250	3750	17772	30157	2250	33816	46795	5151	3750	37262	11858	24546	3750	2250	37274	8913	3750	29357	18281	2250	3750	6115	3750	2250	3750
256	4292472	134	134_ 256	503557	415288	344458	429962	416995	408323	184006	306073	249299	261044	364451	262183	103001	65326	282825	120762	177671	220099	79104	251660	124538	366593	70861	224772	255699	176773	220229	230266	91934	152918	102720	112861	108696	185639	72780	91591	88391	51627	70188	70765	27270	29200	58261	57142	391857	226100
256	4292472	137	137_ 256	3750	2250	3750	2250	3750	7228	3750	2250	3750	3111	3750	2250	3750	2250	3750	2250	3750	2250	3750	2250	3750	2250	3750	2250	3750	2250	3750	2250	3750	2250	3750	2250	3750	2250	3750	2250	3750	2250	3750	2250	3750	2250	3750	2250	3750	5652
256	4292472	173	173_ 256	2250	3750	2250	6093	4860	5221	2250	3750	3171	3750	2250	4426	2250	3750	2250	3750	3222	3750	2250	3750	2250	3750	2250	3750	2250	3750	2250	3750	2250	3750	2250	3750	2250	3750	2250	3750	2250	3750	2250	3750	2250	3750	2250	3750	2250	3750
256	4292472	176	176_ 256	3750	2250	3750	2250	3750	50598	2250	3750	2250	30666	28070	29927	8165	8132	16676	7676	17237	14729	7806	15624	2250	57750	17071	11535	20669	10746	9975	5487	10581	9595	6573	11097	7130	9790	8913	8132	4624	6629	7490	6459	6408	4841	2250	10624	29596	30423
256	4292472	209	209_ 256	3750	2250	3750	2250	3750	2250	3750	65060	25490	3750	2250	3750	2250	3750	2250	3750	2250	3750	2250	3750	2250	3750	2250	37354	2250	3750	38919	3750	21721	3750	23714	32200	2250	32153	24932	3750	22630	15747	22580	16636	6693	6747	2250	3750	2250	3750
256	4292472	252	252_ 256	3750	2250	3750	2250	62827	3750	37027	27746	29200	3750	60536	52498	36558	18540	25564	19964	34960	2250	15043	2250	31168	40500	12024	2250	3750	16152	3750	42144	14235	18653	13980	13343	14874	25790	7900	14460	8099	13260	3750	17239	4789	7395	15088	6587	55403	86739
256	4292472	263	263_ 256	8910	6562	7147	9781	6889	7814	6612	3647	5735	5276	8719	5496	3750	2250	5290	2250	6165	3625	3750	5603	3750	6471	3750	4122	3939	2250	4429	5070	3750	2250	3750	2250	3750	3284	3750	3383	3750	2250	3750	2250	3750	2250	3750	2250	9936	8890
256	4292472	270	270_ 256	10139	3750	4023	3750	2250	9300	6501	5688	6098	5494	2250	3750	2250	3750	2250	3750	5626	4696	2250	3750	4521	3750	2250	3750	2250	3750	2250	3750	2250	3750	2250	3750	2250	3750	2250	3750	2250	3750	2250	3750	2250	3750	2250	3750	6200	3750
256	4292472	278	278_ 256	3750	2250	3750	3212	3750	3536	3750	2250	3750	2250	3750	2250	3750	2250	3750	2250	3750	2250	3750	2250	3750	2250	3750	2250	3750	2250	3750	2250	3750	2250	3750	2250	3750	2250	3750	2250	3750	2250	3750	2250	3750	2250	3750	2250	3750	3165
257	4297538	54	54_ 257	2250	3750	2250	40132	3750	48303	3750	2250	3750	2250	3750	2250	3750	2250	3750	2250	3750	2250	3750	2250	3750	2250	3750	2250	3750	2250	3750	2250	3750	2250	16028	2250	3750	2250	3750	2250	3750	2250	3750	2250	3750	2250	3750	2250	3750	2250
257	4297538	62	62_ 257	3750	2250	3750	2250	3750	13560	3750	2250	3750	2250	3750	2250	3750	2250	3750	2250	3750	2250	3750	2250	3750	2250	3750	2250	3750	2250	3750	2250	3750	2250	3750	2250	3750	2250	3750	2250	3750	2250	3750	5903	3750	2250	3750	2250	3750	2250
257	4297538	64	64_ 257	3750	2250	3750	2250	3750	4307	3750	2250	3750	2250	3750	2250	3750	2250	3750	2250	3750	2250	3750	2250	3750	3851	3750	2250	3750	2250	3750	2250	3750	2250	3750	2250	3750	2250	3750	2250	3750	2250	3750	2250	3750	2250	3750	2250	3750	2250
257	4297538	72	72_ 257	56788	3750	2250	86734	34501	54246	37030	9317	19802	3750	29675	2250	9380	2250	29054	3750	2250	3750	2250	3750	2250	61500	9076	2250	16904	11087	20844	9977	6365	24229	23079	3750	8075	24578	9352	9486	26291	2250	3750	31960	3750	4885	3999	2250	27736	3750
257	4297538	73	73_ 257	2250	3750	2250	1776439	3750	1720454	1296715	2250	1020107	1141568	1612863	3750	2250	709822	341111	871735	2250	3750	240917	2250	3750	2250	3750	346137	2250	849685	997649	3750	597302	3750	786092	2250	701706	2250	735420	2250	3750	525503	3750	2250	3750	2250	3750	363059	3750	1769944
257	4297538	78	78_ 257	3750	2250	3750	2250	3750	2250	3750	2250	3750	2250	3750	2250	3750	2250	3750	2250	3750	2250	3750	2250	3750	20437	3750	2250	3750	2250	3750	2250	3750	2250	3750	2250	3750	2250	3750	2250	3750	2250	3750	2250	3750	2250	3750	2250	3750	2250
257	4297538	102	102_ 257	22808	3750	2250	3750	2250	29424	10469	3750	2250	3750	14228	3750	9623	3750	13851	7861	2250	3750	2250	8477	2250	3750	2250	10832	2250	3750	2250	3750	2250	5158	2250	8659	2250	7674	2250	3750	8809	3750	2250	3750	2250	3750	2250	3750	22035	2250
257	4297538	103	103_ 257	406773	3750	2250	497005	3750	461798	2250	267182	217384	336229	376612	278088	135651	129633	2250	3750	199557	2250	71268	2250	3750	233964	2250	160635	2250	153990	2250	285168	91447	177295	173586	130903	86401	171436	92618	154938	94326	3750	107837	75708	37870	3750	56967	3750	2250	3750
257	4297538	106	106_ 257	3750	5945	3750	2250	3750	2250	3750	7169	3750	2250	3750	2250	3750	2250	8914	2250	3750	6704	3750	2250	3750	11219	3750	7823	6261	2250	3750	2250	3750	2250	3750	5822	3750	2250	3750	4507	3750	2250	3750	2250	3750	2250	3750	2250	18769	11522
257	4297538	118	118_ 257	3750	4374	3750	2250	76005	3750	2250	3750	31073	3750	2250	5952	15716	3750	30373	13935	2250	3750	2250	31717	2250	3750	2250	24083	3754	3750	20027	3750	17687	19738	21058	3750	2250	19358	14584	3750	14461	10689	9178	11723	7958	9057	4999	7188	48945	51916
257	4297538	159	159_ 257	18082	11465	13753	17619	12011	18766	9513	7895	6282	10840	15698	11996	5361	3479	7897	6606	8419	8997	3750	3451	7090	10939	3750	6646	9071	6200	7701	9842	3750	4756	4691	4950	3750	5597	4119	5906	3750	3208	3750	2250	3750	2250	3750	2250	23621	12295
257	4297538	166	166_ 257	2250	3750	2250	3750	2250	53492	35995	34045	28185	34503	41917	35698	16183	13263	30096	19848	29076	24398	11392	23817	2250	34192	13233	28004	35154	19583	26284	26467	12938	19722	20529	18205	12803	19644	13074	18155	14036	8984	15840	11718	4719	5277	8800	11581	71026	38131
257	4297538	220	220_ 257	3750	2250	7760	2250	12923	5710	10044	2250	3750	5878	4242	5263	3750	2250	6892	2250	3750	2250	3750	3771	3750	5877	3750	3240	8065	4477	3750	2250	3750	2250	3750	2250	3750	2250	3750	2250	3750	2250	3750	2250	3750	2250	3750	2250	6983	6322
257	4297538	225	225_ 257	3750	3116	3750	5343	5492	4809	3750	2250	3750	2250	4992	2250	3750	2250	3750	2250	3750	2250	3750	2250	3750	2250	3750	2250	3750	2250	3750	2250	3750	2250	3750	2250	3750	2250	3750	2250	3750	2250	3750	2250	3750	2250	3750	2250	3750	2250
257	4297538	233	233_ 257	11082	10203	10824	14151	11650	15240	4249	6712	4506	10703	11078	7698	3750	2250	4287	2250	3750	5308	3750	3925	3750	3676	3750	3101	6331	3371	4915	9672	3750	6011	3750	2250	3750	2250	3750	2250	3750	2250	3750	2250	3750	2250	3750	2250	13033	7698
257	4297538	235	235_ 257	3750	2250	87721	3750	100268	187065	118595	117363	97998	53099	204070	103150	58560	44118	70137	69178	110457	92402	30175	53458	72579	40825	32895	86597	123517	70230	77847	101048	45295	82246	56667	64680	49191	61486	46046	62684	38791	32184	43740	20493	11813	11528	23225	20950	200832	123698
257	4297538	255	255_ 257	3253	3750	2250	3750	2250	3750	2250	3750	2250	3750	3453	3750	2250	3750	2250	3750	2250	3750	2250	3750	2250	3750	2250	3750	2250	3750	2250	3750	2250	3750	2250	3750	2250	3750	2250	3750	2250	3750	2250	3750	2250	3750	2250	3750	4482	3750
257	4297538	280	280_ 257	37044	25012	28732	26121	32420	43385	21058	17921	12771	12253	34573	19846	11849	7907	15673	10974	10716	14305	8464	13862	20572	25134	8227	10524	13426	17396	12482	15869	10985	9526	6942	10888	5807	20364	7565	17324	8956	5973	8082	10221	3750	3849	6502	5359	36822	17532
257	4297538	287	287_ 257	5577	3670	4137	6893	6067	4134	3750	2250	3750	2250	5602	4087	3750	2250	3750	2250	3750	2250	3750	2250	3750	2250	3750	2250	3750	2250	3750	2250	3750	2250	3750	2250	3750	2250	3750	2250	3750	2250	3750	2250	3750	2250	3750	2250	6404	4578
258	4302607	41	41_ 258	1176101	2250	3750	2250	843816	3750	724752	2250	531554	3750	2250	3750	469264	2250	3750	2250	3750	2250	3750	2250	3750	1436913	2250	331008	3750	2250	3750	473928	2250	388783	268460	3750	2250	3750	2250	3750	2250	3750	2250	3750	2250	3750	2250	3750	2250	3750
258	4302607	51	51_ 258	90334	2250	3750	2250	3750	73770	2250	3750	50997	2250	32365	3750	2250	3750	2250	3750	2250	3750	2250	3750	2250	3750	2250	3750	31169	2250	3750	2250	3750	2250	3750	2250	3750	2250	3750	2250	3750	2250	3750	2250	3750	2250	3750	2250	3750	2250
258	4302607	74	74_ 258	2250	3750	2250	3750	2250	3750	2250	3750	2250	3750	2250	3750	2250	3750	59912	35010	2250	3750	2250	3750	2250	3750	2250	3750	2250	3750	32321	3750	43474	3750	54661	3750	2250	28622	2250	3750	36223	3750	2250	3750	7771	3750	29513	3750	2250	3750
258	4302607	90	90_ 258	13622	3750	2250	9756	2250	3750	2250	3750	2250	3750	2250	14003	2250	3750	2250	3750	2250	5147	2250	3750	2250	4995	2250	7405	5211	7206	2250	5714	2250	3750	3152	3750	2250	3750	2250	3750	2250	3750	2250	3750	2250	3750	2250	3750	2250	3750
258	4302607	93	93_ 258	315463	3750	2250	3750	193727	2250	3750	61393	148605	2250	98865	3750	78577	13654	77535	3750	43145	3750	2250	3750	2250	3750	17126	59942	66327	24118	33678	2250	3750	65066	21827	2250	3750	2250	3750	16788	25821	4437	3750	132176	2250	3750	3940	3750	2250	73682
258	4302607	174	174_ 258	2250	3750	2250	3750	2250	3750	2250	3750	2250	3750	2250	3750	2250	3750	2250	3750	2250	3750	2250	3750	2250	3750	2250	3750	2250	3750	2250	3750	2250	3750	2250	3750	2250	3750	2250	3750	2250	3750	2250	3750	2250	3750	2250	3750	4117	3750
258	4302607	175	175_ 258	2250	39629	46049	59266	43618	45586	29008	30414	24439	33485	37128	30603	12385	10827	23344	15811	25637	18034	8608	19299	12535	31125	8001	17601	26996	16865	16419	21136	9121	12798	13963	18143	11005	15779	11239	13785	9115	10704	10375	8585	3424	3871	5972	3890	38613	28094
258	4302607	182	182_ 258	2250	3782	3480	3750	6293	6396	3143	3750	3239	3750	4388	3750	2250	3750	4139	3750	2250	3750	2250	3750	2250	4055	2250	3750	2250	3750	2250	3750	2250	3750	2250	3750	2250	3750	2250	3750	2250	3750	2250	3750	2250	3750	2250	3750	6918	4858
258	4302607	195	195_ 258	3750	2250	3750	2250	3750	2250	140715	2250	113003	2250	165956	126581	64198	64832	103965	69562	97965	2250	47452	87605	71359	144339	62796	91630	3750	82785	88158	125942	59645	76342	82615	82125	65832	85464	67100	64570	57336	51927	61759	57001	31216	26404	37362	36113	302097	202823
258	4302607	203	203_ 258	3750	2250	181123	188141	143944	156918	127842	120350	97990	67254	193903	99108	43515	38788	31481	52951	112309	37142	31975	46863	46974	122176	24065	72370	117751	58574	75162	90310	37556	77937	50441	47035	37087	53907	40212	52175	38040	24805	37725	30382	11072	15451	19403	17574	185306	99953
258	4302607	205	205_ 258	2250	3750	2250	3750	444733	353984	2250	256407	229413	246866	555181	347729	132170	108492	283227	154857	197012	210115	83430	187900	173953	297604	88715	200189	347582	161333	196151	259168	102062	171189	88352	162172	109852	168415	109576	134500	109734	80130	96179	89446	34609	39137	53719	44330	440913	300470
258	4302607	220	220_ 258	8788	6546	12281	12835	7797	10269	6189	6838	4026	5522	10701	7955	3750	3554	4188	4172	5952	4003	4103	3329	7874	5454	4452	3393	5989	6346	3750	6370	3750	2250	3750	5138	3750	4885	3750	3745	3750	2250	3750	2250	3750	3474	3750	2250	8234	15640
258	4302607	225	225_ 258	2250	3750	2250	4306	4168	4212	2250	3750	2250	3750	4487	3750	2250	3750	2250	3750	2250	3750	2250	3750	2250	3750	2250	3750	2250	3750	2250	3750	2250	3750	2250	3750	2250	3750	2250	3750	2250	3750	2250	3750	2250	3750	2250	3750	2250	3750
258	4302607	253	253_ 258	3750	2250	53952	2250	56052	64107	36079	36620	32777	46214	62595	46155	22559	17263	37222	23746	36348	22628	14018	2250	28765	47130	11653	28816	29421	24228	27608	40594	14724	25799	20722	23107	18299	28351	16118	25066	13702	10341	15402	11740	4673	5139	6268	8463	84493	38909
259	4307673	92	92_ 259	3750	2250	3750	10650	3750	2250	3750	2250	3750	2250	3750	2250	3750	2250	3750	2250	3750	2250	3750	2250	3750	14937	3750	2250	3750	2250	3750	2250	3750	4096	3750	2250	3750	2250	3750	2250	3750	2250	3750	2250	3750	2250	3750	2250	7594	2250
259	4307673	98	98_ 259	172301	2250	3750	77489	2250	144009	36154	2250	68112	3750	2250	3750	36864	2250	26551	2250	3750	2250	3750	2250	3750	171956	17900	32741	39397	2250	18906	59197	3750	35979	25842	8119	3750	34119	3750	2250	3750	2250	3750	65402	3750	2250	3750	2250	48626	9457
259	4307673	113	113_ 259	32857	2250	26161	19520	8414	33769	24503	19057	4753	24586	29954	20982	7442	5095	14533	10104	18432	16383	9374	10828	12281	23956	4912	9094	22663	9900	14826	17195	5331	11669	7319	5282	4736	8434	5611	9718	8322	3750	5330	3750	2250	3750	3082	3750	29030	18240
259	4307673	125	125_ 259	3750	396963	2250	3750	590809	571345	372171	286609	322305	223967	393760	218750	45662	97118	278372	139784	256637	2250	81204	212859	3750	349132	84580	70104	347380	59964	194691	258138	63062	167136	143636	150002	84592	156155	91054	133633	94038	47496	85175	31649	23991	33226	16532	37092	362669	248637
259	4307673	132	132_ 259	38274	25210	26371	38436	30898	30386	21401	13661	13743	24455	37650	25837	10653	8363	16765	15646	20738	19267	2250	3750	12586	27037	7997	14742	22242	8113	14967	20999	7600	14584	10668	14492	6894	12242	9764	12874	8763	4034	7041	5276	2250	8077	3335	3750	46259	29791
259	4307673	135	135_ 259	3750	2250	3750	2250	3750	2250	58135	70245	3750	84451	109461	75513	38052	34447	78130	4559	58278	60735	25190	50453	3750	2250	30298	61146	88281	49125	60347	47636	36368	62126	35689	40419	34345	40996	24666	40016	32854	17736	28690	31106	11079	13035	18491	13229	175262	95896
259	4307673	145	145_ 259	36043	2250	34864	2250	3750	42667	22786	19009	17015	2250	35064	27772	7612	7623	17171	12584	21389	2250	3750	11950	15258	22083	5850	14027	21711	14358	14168	20765	3750	13210	9514	8923	7349	12682	8678	10215	7483	4450	8641	6716	3750	2250	4430	2250	46405	24376
259	4307673	160	160_ 259	4293	3750	2250	3750	2250	3750	2250	3750	2250	3750	2250	3750	2250	3750	2250	3750	2250	3750	2250	3750	2250	3750	2250	3750	2250	3750	2250	3750	2250	3750	2250	3750	2250	3750	2250	3750	2250	3750	2250	3750	2250	3750	2250	3750	2250	3750
259	4307673	162	162_ 259	3750	2250	16417	20186	3750	37159	22353	11432	18833	18683	25318	26366	11027	9920	19229	10717	17935	19423	4843	14503	3750	2250	5504	12381	8731	5365	4514	6328	5094	12932	4834	8475	3750	5165	3884	8018	5902	5471	4253	6669	3750	4451	4263	3955	29721	33293
259	4307673	176	176_ 259	3750	2250	3750	2250	3750	81727	17318	19229	3750	57113	85407	37696	11250	16959	28035	11047	23861	20535	15963	24580	15752	53173	18198	19871	30493	9666	20184	15020	17294	29702	15858	25586	12942	27448	18753	9937	11566	12537	16400	10325	6801	7132	3750	8644	31961	49444
259	4307673	239	239_ 259	4676	5495	5059	3750	6404	7041	2250	3750	2250	3750	2250	4303	2250	3750	2250	3750	2250	3750	2250	3750	2250	3750	2250	3750	2250	3750	2250	3750	2250	3750	2250	3750	2250	3750	2250	3750	2250	3750	2250	3750	2250	3750	2250	3750	4897	4988
259	4307673	267	267_ 259	3750	2250	3750	2250	3750	2250	3750	2250	3750	2250	3750	2250	3750	2250	119871	2250	3750	2250	32892	3750	2250	3750	36544	75006	3750	56236	3750	2250	3750	63291	53824	3750	2250	3750	2250	3750	2250	24258	2250	34667	2250	3750	23482	3750	2250	101987
259	4307673	286	286_ 259	23694	14710	18355	17882	23649	21705	11846	11718	7970	18215	20399	13694	7016	4419	12787	4425	15415	9684	2250	7771	11920	20225	4075	9572	9058	12565	12333	14611	3776	9492	7226	8323	5250	9066	5829	9422	6049	3750	5550	4583	2250	3750	2250	3750	28218	25391
260	4312742	47	47_ 260	3750	2250	3750	2250	3750	2250	3750	2250	3750	2250	3750	2250	14918	5334	3750	2250	3750	2250	3750	2250	3750	2250	11499	2250	15488	2250	3750	2250	3750	2250	3750	3593	3750	2250	3750	2250	3750	2250	3750	2250	3750	2250	3750	2250	3750	2250
260	4312742	61	61_ 260	2250	3750	2250	3750	2250	3750	2250	3750	2250	3750	2250	3750	21422	17183	2250	3750	2250	3750	2250	3750	2250	3750	13557	31406	2250	31303	2250	3750	2250	3750	2250	32781	2250	21245	2250	11987	2250	15214	2250	9418	2250	3750	2250	3750	2250	3750
260	4312742	68	68_ 260	3750	2250	3750	2250	201147	3750	159300	66111	151241	3750	108567	2250	3750	2250	58865	2250	3750	2250	3750	2250	3750	2250	42333	2250	3750	2250	3750	2250	3750	2250	45868	41763	2250	3750	2250	3750	26506	3750	2250	3750	2250	3750	2250	3750	2250	3750
260	4312742	81	81_ 260	3750	2250	3750	2250	168889	3750	2250	3750	2250	3750	2250	3750	31950	3750	2250	3750	2250	3750	2250	3750	2250	3750	30745	3750	2250	16399	43062	3750	2250	27976	25926	3750	2250	12654	2250	3750	24862	4631	2250	3750	4181	3750	2250	3750	47921	68160
260	4312742	84	84_ 260	3750	2250	3750	2250	73123	3750	2250	23059	3750	2250	32335	2250	25361	2250	40859	12228	11837	3750	2250	3750	2250	55874	2250	13862	25482	2250	23233	43811	2250	3750	14835	3750	2250	23371	3750	3207	4841	2250	7611	2250	3750	2250	3750	2250	13786	2250
260	4312742	136	136_ 260	14143	9460	7837	15218	11766	15176	9717	10223	8308	8985	8985	9589	4648	3750	8965	4273	5461	7506	2250	5374	5862	9857	2250	7084	9539	9070	6074	9471	2250	5746	6103	6506	4559	5949	3932	6814	3816	3750	5097	3750	2250	3750	2250	3750	19753	12652
260	4312742	148	148_ 260	2250	3750	2250	3750	2250	3750	16545	11711	2250	3750	19359	3750	11403	11622	24116	13495	18890	3750	7979	3750	13529	7233	8285	13530	22546	12676	11542	14096	6281	22117	9209	10520	8580	11359	10693	11758	7454	8307	8359	7921	3219	3750	7556	6103	33251	21545
260	4312742	149	149_ 260	2250	3750	2250	3750	2250	3750	2250	3750	2250	3750	2250	3750	2250	3750	2250	3750	2250	3750	2250	3750	2250	3750	2250	3750	2250	12645	2250	3750	2250	10853	2250	3750	9929	3750	2250	10921	2250	3750	2250	3750	2250	3750	4560	3750	2250	3750
260	4312742	164	164_ 260	3750	2250	3750	2250	3750	27059	30365	11817	17766	29461	38409	2250	12735	11843	24898	10300	31690	18000	10604	13038	3750	11196	13708	25703	15478	21652	11109	11925	16768	21975	15076	15229	15231	8447	18359	14989	6263	3159	13627	9453	5360	2250	6956	9859	3750	46790
260	4312742	178	178_ 260	3750	2250	3750	2250	3750	2250	3750	64734	67234	85781	121019	72434	30401	2250	60546	34337	55660	2250	22853	2250	48113	71737	3750	51117	72407	41806	44223	61373	31128	40197	37279	36620	26672	36981	24856	36227	27399	20332	27827	23075	12247	9135	15618	11858	130747	81988
260	4312742	192	192_ 260	2250	3750	2250	3750	2250	3750	2250	170690	144894	179667	235756	150163	67780	69191	149058	86416	120362	121047	53639	97423	86690	188364	56444	117863	155523	86738	114818	135522	64645	115150	79570	81973	64507	86804	58677	79149	54769	42745	57127	38338	19402	20087	29676	26908	227880	176005
260	4312742	219	219_ 260	33888	24111	33715	34114	43432	37922	19539	21463	19665	25196	30246	22031	6661	6983	11095	9191	14966	14966	4842	12991	16107	19829	7066	11704	19876	10343	11597	16974	4624	17102	8885	10571	7351	7897	4820	10959	8516	3574	6735	4240	3750	2250	4710	5101	25845	30596
260	4312742	239	239_ 260	3750	2250	3756	2250	6018	5995	3750	2250	3750	2250	3750	3507	3750	2250	3750	2250	3750	2250	3750	2250	3750	2250	3750	2250	3750	2250	3750	2250	3750	2250	3750	2250	3750	2250	3750	2250	3750	2250	3750	2250	3750	2250	3750	2250	3750	2250
261	4317808	63	63_ 261	27245	2250	3750	24274	3750	2250	9225	2250	3750	2250	3750	12392	12231	2250	3750	2250	3750	2250	3750	2250	3750	33480	3750	2250	8370	2250	3750	13809	3750	10231	3986	2250	3750	3668	3750	2250	4354	2250	3750	24325	3750	2250	3750	2250	8799	2250
261	4317808	94	94_ 261	3750	2250	3750	2250	3750	2250	3750	2250	3750	2250	3750	2250	5520	2250	3750	2250	4747	2250	3750	2250	3750	2250	3750	2250	3750	2250	3750	7911	3750	5668	3750	2250	3750	8336	3750	2250	3750	2250	3750	18598	3750	2250	3750	2250	3750	2250
261	4317808	105	105_ 261	2250	3750	2250	3750	2250	3750	31264	3750	29394	3750	53356	2250	3750	11869	36481	35829	3750	2250	3750	2250	3750	2250	3750	20217	25030	37514	44017	2250	10068	37686	12160	13181	2250	35827	2250	3750	2250	3750	10181	19643	2250	3750	2250	3750	2250	75236
261	4317808	115	115_ 261	3750	2250	3750	2250	3750	2250	3750	44483	3750	2250	3750	2250	30935	2250	73520	2250	3750	2250	3750	2250	3750	2250	3750	17777	3750	55669	59428	2250	32043	2250	3750	2250	37248	39312	3750	2250	27939	22424	36139	32818	14599	11563	3750	14236	3750	2250
261	4317808	116	116_ 261	2250	3750	15134	3750	2250	3750	2250	3750	2250	3750	18420	3750	2250	3750	2250	3750	2250	3750	2250	3750	2250	3750	2250	9995	3604	3900	2250	3750	2250	3750	8802	4143	2250	6623	2250	3750	4470	4206	2250	5712	2250	3750	2250	3750	17067	8813
261	4317808	118	118_ 261	2250	140810	2250	3750	164703	172649	100467	103760	93218	110577	172089	83834	49040	38522	99976	59602	83500	82670	31822	84364	3750	111713	30477	77700	116706	63779	79765	93296	34060	62983	49263	59562	40099	56682	41237	48204	42150	22852	35431	30822	14063	14758	18254	17997	189134	94126
261	4317808	122	122_ 261	3750	2250	3750	2250	3750	2250	3750	2250	3750	2250	3750	5484	3750	2250	3750	2250	3750	2250	3750	2250	3750	2250	3750	2250	3750	2250	3750	4604	3750	2250	3750	2250	3750	2250	3750	2250	3750	2250	3750	2250	3750	2250	3750	2250	7865	2250
261	4317808	163	163_ 261	3750	2250	3750	2250	3750	2250	3750	2250	3750	2250	3750	2250	3750	2250	3750	32197	3750	2250	27211	2250	3750	2250	3750	2250	3750	37067	3750	2250	3750	112794	3750	2250	28238	34387	24772	36551	25610	23343	27585	21761	3750	10723	45705	12665	3750	2250
261	4317808	165	165_ 261	2250	3750	2250	3750	2250	3750	93564	2250	57966	78972	292906	70346	50564	45726	56348	33247	58372	65310	49760	2250	3750	56574	40397	50025	2250	67226	125556	46543	27850	56432	65962	114841	27331	67215	38337	56368	102885	70094	93222	34251	30289	20546	46397	40089	358865	348466
261	4317808	166	166_ 261	3750	2250	3750	2250	3750	2250	3750	13865	12303	13810	14750	2250	5749	2250	10189	7483	3750	24345	6075	6881	3750	26317	3978	10697	3750	5398	8525	3468	3750	8429	4425	7005	6135	7297	3750	9908	5720	2250	3750	5405	3750	4321	3750	2250	20503	36142
261	4317808	180	180_ 261	2250	3750	53329	3750	2250	48357	49598	45327	38973	33118	56161	38173	21095	18137	33303	21785	36845	29221	11294	28617	16777	34590	14445	29679	28125	23716	28013	32577	16277	42957	19540	21899	11190	24447	18727	20546	13825	10515	17234	14355	5406	6417	9238	6979	85117	50485
261	4317808	181	181_ 261	41341	2250	3750	48338	43990	42247	25018	25366	24753	34290	39015	27719	10088	10712	24113	13117	24039	16558	9304	17470	12419	27845	9671	17418	23135	14086	15288	24987	10212	15006	13629	15225	10527	14489	11539	14075	8143	6986	8502	8180	3750	3455	6218	4654	36842	34261
261	4317808	197	197_ 261	5912	4671	6050	3750	4940	5281	2250	3750	2250	3750	4841	3750	2250	3750	2250	3750	2250	3750	2250	3750	2250	3750	2250	3750	2250	3750	2250	3750	2250	3750	2250	3750	2250	3750	2250	3750	2250	3750	2250	3750	2250	3750	2250	3750	9704	8628
261	4317808	206	206_ 261	3750	101312	69914	64018	123501	72975	47885	40361	73799	86188	111927	85385	22300	25095	69038	35059	35222	54061	19833	3750	38981	91204	21003	46602	75974	36510	32150	33954	14022	41797	32036	25627	27837	36008	26069	28965	18822	13202	20931	20386	9552	8702	12005	13335	77961	67260
261	4317808	217	217_ 261	7188	4038	4160	7769	9565	8500	4848	3750	2250	5282	6660	4997	2250	3750	3123	3750	3706	3782	2250	3750	2250	3893	2250	3750	2250	3750	2250	4393	2250	3750	2250	3750	2250	3750	2250	3750	2250	3750	2250	3750	2250	3750	2250	3750	6026	3750
261	4317808	254	254_ 261	11899	10508	10723	14251	14284	17043	7266	8549	8399	9259	14211	7797	3828	3750	7184	4405	8285	6915	4141	7122	4241	10210	2250	4290	4447	5554	7128	8027	2250	3750	4867	6229	2250	5166	3233	5271	2250	3750	2250	3750	2250	3750	2250	3750	14213	7902
261	4317808	269	269_ 261	3750	35855	3750	2250	59038	37417	30248	37850	33742	42795	58026	36935	15570	11178	35532	2250	5579	2250	3757	5969	3750	41902	3427	22007	22695	18434	23453	18105	12278	23613	17704	18375	3906	15039	14545	19567	11121	2250	10135	13125	3750	2250	4625	6463	47066	43634
261	4317808	284	284_ 261	515926	2250	3750	557143	483977	486909	381599	354003	277984	336298	498745	403907	189534	147549	308062	218479	342603	2250	94171	2250	3750	426192	107945	250277	339248	207427	232708	326459	115561	205070	168748	207880	141847	210555	138987	215906	154208	2250	136916	119295	48746	2250	86457	67090	629627	525155
262	4322876	34	34_ 262	3750	4533	3750	2250	3750	3067	3750	3399	3861	2250	3784	3525	3750	3126	3750	3101	4465	2250	3750	4663	5276	5277	3750	3894	3750	3179	3750	3069	3750	4156	3750	2250	3750	3125	4064	3056	3750	2250	3750	4426	3750	2250	3750	2250	6843	7059
262	4322876	52	52_ 262	51863	2250	3750	34798	2250	3750	2250	3750	2250	3750	2250	3750	2250	3750	2250	3750	2250	3750	2250	3750	2250	3750	2250	3750	9408	3750	2250	3750	2250	3750	12715	3750	2250	3750	2250	3750	2250	3750	2250	3750	2250	3750	2250	3750	2250	3750
262	4322876	65	65_ 262	120494	2250	3750	79128	58050	2250	3750	2250	3750	2250	3750	2250	3750	2250	3750	2250	3750	2250	3750	2250	3750	130396	2250	3750	33080	12925	2250	3750	2250	3750	22487	3750	2250	20709	2250	3750	2250	3750	2250	3750	2250	3750	2250	3750	31513	3750
262	4322876	73	73_ 262	3750	2250	3750	1417416	2250	1527918	1038332	3750	842300	983473	1501707	2250	3750	527707	804973	645730	3750	914374	429448	2250	3750	2250	3750	795525	2250	682099	774478	3750	533492	3750	654193	2250	529775	2250	583531	2250	3750	485225	3750	2250	3750	2250	3750	316483	3750	1527706
262	4322876	79	79_ 262	284465	2250	3750	2250	178101	245583	2250	76744	124793	2250	3750	2250	74541	3750	90220	3750	55608	2250	3750	2250	3750	318936	3750	58582	64069	3750	45452	3750	2250	80317	3750	41093	3750	2250	3750	2250	26847	2250	9436	2250	10230	2250	3750	2250	3750	75538
262	4322876	89	89_ 262	2250	3750	2250	3750	61229	2250	3750	71768	3750	2250	3750	2250	3750	2250	3750	2250	3750	2250	3750	2250	3750	2250	3750	2250	3750	2250	3750	2250	3750	2250	3750	2250	3750	2250	27453	2250	3750	2250	3750	18002	3750	2250	3750	2250	3750	2250
262	4322876	102	102_ 262	22505	2250	9066	2250	25749	21128	17695	15427	5969	2250	29693	23520	6736	2250	8809	8534	14149	8590	3750	11391	12262	10529	6953	9240	3750	11387	7414	21311	3750	7199	5786	11140	3750	7616	9752	4930	4198	3588	9121	7457	6408	4447	7027	2250	17002	24107
262	4322876	104	104_ 262	2250	100988	2250	3750	2250	128386	3750	77689	75010	93446	87613	85796	38353	2250	22258	2250	56339	2250	3750	2250	3750	53878	25816	58305	83954	37010	56725	64769	24145	41798	39641	48474	27808	44182	2250	37197	22978	19038	32686	21691	10125	10004	13724	13454	2250	88583
262	4322876	106	106_ 262	2250	7711	2250	18103	3090	3750	2250	8992	2250	12015	15400	6290	5347	3750	5604	3750	2250	7324	2250	3750	2250	6826	2250	5331	7895	3750	5723	5137	2250	3750	2250	4296	2250	3750	4524	4379	2250	3750	2250	3750	2250	3750	2250	3750	20016	9075
262	4322876	117	117_ 262	2250	3750	2250	3750	2250	3750	2250	3750	58318	3750	108505	72860	31826	2250	60323	3750	2250	3750	16293	3750	2250	3750	15379	43842	72114	3750	57152	60987	19743	3360	32094	30977	25289	2250	3750	37321	23197	2250	24615	21160	3750	2250	11355	2250	3750	2250
262	4322876	126	126_ 262	2141079	2250	287821	1821358	1500365	1482873	1001621	510449	834815	47444	3750	733964	442099	2250	501184	118585	457897	192882	70144	80270	3750	1645057	182454	214649	497158	197100	297170	643402	76912	3750	316808	236183	63753	425761	85534	127813	206395	24992	70491	707185	33634	35131	85646	3728	497878	218191
262	4322876	129	129_ 262	3750	2250	3750	2250	3750	2250	3750	2250	3750	2250	3750	2250	3750	2250	3750	2250	3750	6757	3750	2250	3750	7464	3750	3036	3750	2250	3750	2250	3750	4045	4425	3846	3750	2250	3750	2250	3750	2250	3750	2250	3750	2250	3750	2250	3750	2250
262	4322876	134	134_ 262	388692	326280	296094	434192	341925	399456	196071	180743	218752	234781	334724	228348	97813	79248	251250	118119	158946	176662	62875	171179	113778	276757	61298	153584	208058	142604	151915	217187	61616	122132	95346	109437	81274	133718	57928	91740	71822	51310	67541	59922	23213	21162	33426	31430	419673	177478
262	4322876	173	173_ 262	3750	2250	3750	3688	3750	4839	3750	2250	3750	2250	3750	3802	3750	2250	3750	2250	3750	2250	3750	2250	3750	2250	3750	2250	3750	2250	3750	2250	3750	2250	3750	2250	3750	2250	3750	2250	3750	2250	3750	2250	3750	2250	3750	2250	3750	2250
262	4322876	179	179_ 262	3750	2250	3750	2250	3750	2250	3750	2250	3750	2250	3750	2250	3750	2250	3750	2250	3750	2250	3750	2250	3750	2250	3750	2250	3750	2250	3750	2250	3750	2250	3750	2250	3750	2250	3750	2250	3750	2250	3750	2250	17686	2250	16982	28340	3750	2250
262	4322876	181	181_ 262	2250	3750	2250	18745	2250	3750	2250	7986	12039	11540	12805	3750	2250	3750	6286	3750	2250	7930	2250	7327	2250	3750	2250	9195	2250	3750	2250	3750	2250	3750	3105	5524	3914	3750	2250	3996	4524	3750	2250	3750	2250	3750	2250	3750	11897	26791
262	4322876	190	190_ 262	31858	31105	29861	58014	36455	29787	28498	21673	23159	28615	32941	26306	10368	9499	16963	12093	19577	13979	9564	15272	10608	28304	8254	13538	17133	13019	16709	20288	7662	11188	7954	21718	7791	12595	6628	13035	8990	5685	7288	6679	3990	2250	4124	3385	40839	23646
262	4322876	201	201_ 262	3750	2250	5699	7859	9433	9112	3750	2250	4512	5621	7159	4271	3750	2250	3764	2250	3750	4002	3750	2250	3750	3014	3750	2250	3750	2250	3750	3829	3750	2250	3750	2250	3750	2250	3750	2250	3750	2250	3750	2250	3750	2250	3750	2250	6949	6707
262	4322876	220	220_ 262	2250	3750	11360	3750	9423	14543	6051	3750	4535	6877	7180	7410	2250	3750	6008	3750	5907	3750	2250	6210	6112	10388	2250	4605	7400	3750	4198	3750	2250	3750	2250	3750	2250	3750	2250	3750	2250	3750	2250	3750	2250	3750	2250	3750	7513	6773
262	4322876	221	221_ 262	105032	88432	84998	115023	87952	120847	56495	50426	60807	69906	83922	45595	26125	24526	48971	26483	52436	42050	14848	37711	27982	65888	21531	34616	57772	29428	42117	46863	16306	30743	27395	31990	19920	31251	21686	23972	21495	14205	16927	17802	3563	6893	8126	7723	88960	56008
262	4322876	222	222_ 262	26402	16318	13293	24339	29203	23478	16996	12002	11931	15665	19171	20158	4647	5460	13286	10546	10892	14047	3750	8457	6821	14013	3750	8227	13575	8169	6652	10809	3750	11438	3750	8191	4738	10233	4929	5711	4301	2250	3750	4483	3750	2250	3750	2250	19863	19797
262	4322876	233	233_ 262	10729	7975	11341	12480	10482	9696	7764	5292	6606	6963	10716	7115	3473	3750	5751	5774	3871	5552	2250	3929	6214	6966	3037	4968	4958	3750	3527	4317	2250	3989	4257	4224	2250	6005	5403	4839	3151	3750	4140	3750	2250	3750	2250	3750	20140	6380
262	4322876	236	236_ 262	3750	2250	39252	55515	3750	47634	29278	29244	27969	32355	46128	35736	13919	12461	25468	16115	26698	22683	10141	20852	19912	33232	9504	21134	29968	16631	19975	27490	9888	16767	15322	16478	12490	12761	11974	15576	10481	8283	12941	10387	3750	4008	6026	5981	58134	47774
262	4322876	246	246_ 262	2250	3750	3357	3750	4695	3881	2250	3750	2250	3750	3368	3750	2250	3750	2250	3750	2250	3750	3646	3750	2250	3750	2250	3750	2250	3750	2250	3750	2250	3750	2250	3750	2250	3750	2250	3750	2250	3750	2250	3750	2250	3750	2250	3750	6285	5221
262	4322876	265	265_ 262	3750	2250	1526236	3750	2250	3750	2250	3750	2250	1422241	3750	1399840	583913	3750	959093	2250	1103755	818540	368418	2250	3750	1486333	411565	856380	2250	786629	876023	1059042	462062	790428	661328	712802	482248	797727	494416	688361	471713	344218	475121	432216	3750	2250	255856	236062	2358374	3750
262	4322876	268	268_ 262	3750	2250	3750	2250	3750	2250	77961	72978	56078	24602	3750	2250	9545	13109	40016	40255	70288	2250	24405	49256	2250	83177	14769	58125	24452	42363	13476	19311	22648	71486	17936	45414	3750	19964	24059	13744	7651	6663	6550	22151	3750	2250	7226	22419	144075	70322
262	4322876	277	277_ 262	2250	3920	2250	3750	2250	4627	2250	3750	2250	4379	6820	4069	2250	3750	3478	3750	2250	3750	2250	3750	2250	3750	2250	3750	3234	3750	2250	3750	2250	3750	2250	3750	2250	3750	2250	3750	2250	3750	2250	3750	2250	3750	2250	3750	5766	3750
262	4322876	285	285_ 262	2250	3750	2250	3750	2250	3750	2250	3750	37030	3750	2250	42824	2250	14053	2250	3750	36965	3750	12869	3750	2250	3750	2250	28916	2250	21464	2250	28515	14837	69361	19254	3750	2250	21154	13677	19140	2250	3750	2250	11693	5514	3750	9460	5542	2250	39274
262	4322876	287	287_ 262	5382	3750	2250	5813	2250	3750	2250	3750	2250	3750	2250	3750	2250	3750	2250	3750	2250	3750	2250	3750	2250	3750	2250	3750	2250	3750	2250	3750	2250	3750	2250	3750	2250	3750	2250	3750	2250	3750	2250	3750	2250	3750	2250	3750	4114	3750
263	4327943	43	43_ 263	1114385	3750	2250	3750	711658	2250	3750	2250	498879	3750	2250	3750	2250	3750	2250	3750	2250	3750	2250	3750	2250	1347938	3750	2250	334542	3750	2250	3750	2250	3750	2250	3750	2250	3750	2250	3750	2250	3750	2250	3750	2250	3750	2250	3750	2250	3750
263	4327943	66	66_ 263	2250	3750	2250	3750	2250	3750	2250	3750	24717	3750	2250	3750	2250	3750	2250	3750	2250	3750	2250	3750	2250	3750	2250	3750	2250	3750	2250	29757	2250	3750	2250	3750	2250	3750	2250	3750	2250	3750	2250	3750	2250	3750	2250	3750	2250	3750
263	4327943	109	109_ 263	2250	5089	7444	3750	22989	3750	18910	10759	26392	2250	20042	25261	13627	2250	10920	2250	11832	2250	3750	2250	3750	2250	3750	11186	16359	3231	3750	8182	3750	15659	3750	5827	3750	13249	3750	3086	7676	2250	3750	12496	3750	2250	3750	2250	12504	2250
263	4327943	111	111_ 263	3750	2250	3750	523324	632789	3750	2250	3750	404108	72716	2250	213265	3750	35117	137359	78240	130253	65735	20724	3750	62452	711795	54429	100047	112715	2250	64504	247844	27335	105166	2250	62708	50742	83391	15493	31221	3750	13278	45210	3750	2250	18811	40570	17979	144022	220452
263	4327943	121	121_ 263	3750	2250	3750	2250	3750	2250	40126	38135	3750	43569	64422	47218	19876	14439	36452	27387	3750	41031	3750	2250	26352	43527	20126	34066	40503	2250	28665	40001	14369	23830	17360	25688	16992	23050	13372	23379	15225	10892	19014	14795	6086	5361	5418	8102	85814	58129
263	4327943	146	146_ 263	14591	12896	3965	3750	13779	12923	7797	6880	7603	7634	2250	11104	11688	3750	8568	4971	5031	3750	3826	6250	5611	3750	4109	6655	10218	3750	5278	3750	2250	6573	4032	5572	5215	5998	3427	3795	2250	3750	6091	3750	2250	3750	2250	5849	20684	12578
263	4327943	150	150_ 263	2250	3750	2250	3750	2250	3750	2250	10228	7179	3750	13577	3750	4514	3750	8414	5066	8722	3750	2250	3750	2250	9741	4674	4948	9115	5637	7130	7059	2250	6008	6588	5172	2250	6624	2250	4898	2250	3750	2250	3750	2250	3750	2250	3750	15952	11725
263	4327943	151	151_ 263	3750	2250	3750	13861	3750	11192	8309	2250	3750	8812	13218	9053	4324	2250	7096	4855	6531	2250	3750	2250	4562	5788	3750	5135	9474	2250	3750	6686	3750	4817	3750	3905	3750	2250	3750	4649	3750	2250	3750	2250	3750	2250	3750	2250	17197	6922
263	4327943	175	175_ 263	3750	2250	40577	22868	27117	20120	14295	33540	12936	22541	16733	14012	5987	5639	8604	7309	14770	4601	6541	9258	3750	10482	3750	6909	3750	12877	3750	8300	7094	2250	5589	9980	7413	5467	6877	6375	5833	3781	3913	7640	3750	3615	6788	2250	15265	26602
263	4327943	187	187_ 263	2250	3750	2250	3750	2250	5564	2250	3750	2250	3750	4679	3750	2250	3750	2250	3750	2250	3750	2250	3750	2250	3750	2250	3750	2250	3750	2250	3750	2250	3750	2250	3750	2250	3750	2250	3750	2250	3750	2250	3750	2250	3750	2250	3750	5485	3750
263	4327943	208	208_ 263	3750	2250	3750	2250	3750	2250	3750	2250	3750	2250	3750	2250	3750	2250	3750	2250	3750	2250	3750	2250	3750	2250	3750	30177	3750	2250	70648	2250	3750	2250	50068	2250	3750	2250	40301	2250	34049	24358	3750	28391	3750	2250	3750	2250	3750	2250
263	4327943	223	223_ 263	35180	28697	28669	37834	40965	31823	20199	28343	18310	29311	34397	22483	7805	9805	18129	11452	23508	16657	2250	13966	15652	31636	5978	11489	21896	14229	9077	17878	8001	14053	8744	12721	10375	14464	6021	3750	4569	3750	8043	5463	2250	3750	4610	3750	38091	29755
263	4327943	225	225_ 263	3750	2250	3750	5277	4572	3856	3750	2250	3750	2250	3750	2250	3750	2250	3750	2250	3750	2250	3750	2250	3750	2250	3750	2250	3750	2250	3750	2250	3750	2250	3750	2250	3750	2250	3750	2250	3750	2250	3750	2250	3750	2250	3750	2250	3750	2250
[truncated: 11,925 more rows]
[truncated: 37 more columns]
